# Supplementary material for: Tris{aqua­bis[3-(2-pyrid­yl)-1H-pyrazole]copper(II)} di-μ9-arsenato-hexa­triaconta-μ2-oxido-octa­deca­oxidoocta­deca­molybdate(VI)
Source: Acta Crystallogr Sect E Struct Rep Online. 2010 Jan 16;66(Pt 2):m174–5. doi: 10.1107/S160053681000156X (PMC2979923; doi:10.1107/S160053681000156X)
Supplement: Supplementary file 1 [file e-66-0m174-sup1.cif]

##############################################################################
###                                                                        ###
###        Electronic paper (Acta Crystallographica Section E)             ###
###                                                                        ###
##############################################################################
#                                                                            #
# This CIF contains the data in a paper accepted for publication in Acta     #
# Crystallographica Section E. It conforms to the requirements of Notes      #
# for Authors for Section E, and has been peer reviewed under the auspices   #
# of the IUCr Commission on Journals.                                        #
#                                                                            #
# Full details of the Crystallographic Information File format               #
# are given in the paper "The Crystallographic Information File (CIF):       #
# a New Standard Archive File for Crystallography" by S. R. Hall, F. H.      #
# Allen and I. D. Brown [Acta Cryst. (1991), A47, 655-685].                  #
#                                                                            #
# The current version of the core CIF dictionary is obtainable from          #
# ftp://ftp.iucr.org/pub/cif_core.dic. The current version number is 2.4.    #
#                                                                            #
# Software is freely available for graphical display of the structure(s) in  #
# this CIF.  For information consult the CIF home page http://www.iucr.org/  #
# cif/home.html                                                              #
#                                                                            #
# This file may be used for bona fide research purposes within the           #
# scientific community so long as proper attribution is given to the journal # 
# article from which it was obtained.                                        #
#                                                                            #
##############################################################################
                                             
data_global
_audit_creation_method     'form.cif (version 2.0)'
_journal_data_validation_number     ?
_journal_date_recd_electronic     2009-12-09
_journal_date_accepted     2010-01-13
_journal_name_full     'Acta Crystallographica, Section E'
_journal_year     2010
_journal_volume     66
_journal_issue      2
_journal_page_first     m174
_journal_page_last     m175
_journal_paper_category     QM
_journal_coeditor_code     WM2290
_publ_contact_author_name     'Prof. Dr. Zhang, Xiutang'
_publ_contact_author_address
;
      Advanced Material Institute of Research,
      Department of Chemistry and Chemical Engineering,
      Shandong Institute of Education,
      Jinan, 250013,
      P. R.China
      College of Chemistry and Chemical Engineering
      Liaocheng University
      Liaocheng, 252059
      P. R. China
;
_publ_contact_author_email     'xiutangzhang@yahoo.com.cn'
_publ_contact_author_fax     '0086-531-66778061'
_publ_contact_author_phone     '0086-531-66778061'
_publ_section_title
;\
Tris{aquabis[3-(2-pyridyl)-1<i>H</i>-pyrazole]copper(II)}
di-\m~9~-arsenato-hexatriaconta-\m~2~-oxido-\
octadecaoxidooctadecamolybdate(VI)
;
loop_
    _publ_author_name
    _publ_author_address
    'Zhang, Xiutang'
;
Advanced Material Institute of Research
Department of Chemistry and Chemical Engineering
ShanDong Institute of Education
Jinan 250013
People's Republic of China
and
College of Chemistry and Chemical Engineering
Liaocheng University
Liaocheng 252059
People's Republic of China
;
    'Wei, Peihai'
;
Advanced Material Institute of Research
Department of Chemistry and Chemical Engineering
ShanDong Institute of Education
Jinan 250013
People's Republic of China
;
    'Shi, Congwen'
;
Advanced Material Institute of Research
Department of Chemistry and Chemical Engineering
ShanDong Institute of Education
Jinan 250013
People's Republic of China
;
    'Li, Bin'
;
Advanced Material Institute of Research
Department of Chemistry and Chemical Engineering
ShanDong Institute of Education
Jinan 250013
People's Republic of China
;
    'Hu, Bo'
;
Advanced Material Institute of Research
Department of Chemistry and Chemical Engineering
ShanDong Institute of Education
Jinan 250013
People's Republic of China
;
data_I
_audit_creation_method     SHELXL-97
_chemical_name_systematic
;
Tris{aquabis[3-(2-pyridyl)-1<i>H</i>-pyrazole]copper(II)}
di-\m~9~-arsenato-hexatriaconta-\m~2~-oxido-octadecaoxidooctadecamolybdate(VI)
;
_chemical_name_common     ?
_chemical_formula_moiety     '3(C16 H16 Cu N6 O 2+), As2 Mo18 O62 6-'
_chemical_formula_sum     'C48 H48 As2 Cu3 Mo18 N18 O65'
_chemical_formula_iupac     '[Cu (C8 H7 N3)2 (H2 O)]3 [As2 Mo18 O62]'
_chemical_formula_weight     3984.45
_chemical_melting_point     ?
_symmetry_cell_setting     Hexagonal
_symmetry_space_group_name_H-M     'R -3c'
_symmetry_space_group_name_Hall     '-R 3 2"c'
loop_
    _symmetry_equiv_pos_as_xyz
    'x, y, z'
    '-y, x-y, z'
    '-x+y, -x, z'
    'y, x, -z+1/2'
    'x-y, -y, -z+1/2'
    '-x, -x+y, -z+1/2'
    'x+2/3, y+1/3, z+1/3'
    '-y+2/3, x-y+1/3, z+1/3'
    '-x+y+2/3, -x+1/3, z+1/3'
    'y+2/3, x+1/3, -z+5/6'
    'x-y+2/3, -y+1/3, -z+5/6'
    '-x+2/3, -x+y+1/3, -z+5/6'
    'x+1/3, y+2/3, z+2/3'
    '-y+1/3, x-y+2/3, z+2/3'
    '-x+y+1/3, -x+2/3, z+2/3'
    'y+1/3, x+2/3, -z+7/6'
    'x-y+1/3, -y+2/3, -z+7/6'
    '-x+1/3, -x+y+2/3, -z+7/6'
    '-x, -y, -z'
    'y, -x+y, -z'
    'x-y, x, -z'
    '-y, -x, z-1/2'
    '-x+y, y, z-1/2'
    'x, x-y, z-1/2'
    '-x+2/3, -y+1/3, -z+1/3'
    'y+2/3, -x+y+1/3, -z+1/3'
    'x-y+2/3, x+1/3, -z+1/3'
    '-y+2/3, -x+1/3, z-1/6'
    '-x+y+2/3, y+1/3, z-1/6'
    'x+2/3, x-y+1/3, z-1/6'
    '-x+1/3, -y+2/3, -z+2/3'
    'y+1/3, -x+y+2/3, -z+2/3'
    'x-y+1/3, x+2/3, -z+2/3'
    '-y+1/3, -x+2/3, z+1/6'
    '-x+y+1/3, y+2/3, z+1/6'
    'x+1/3, x-y+2/3, z+1/6'
_cell_length_a     21.967(3)
_cell_length_b     21.967(3)
_cell_length_c     34.411(7)
_cell_angle_alpha     90.00
_cell_angle_beta     90.00
_cell_angle_gamma     120.00
_cell_volume     14380(4)
_cell_formula_units_Z     6
_cell_measurement_reflns_used     2750
_cell_measurement_theta_min     1.60
_cell_measurement_theta_max     24.99
_cell_measurement_temperature     293(2)
_exptl_crystal_description     block
_exptl_crystal_colour     blue
_exptl_crystal_size_max     0.12
_exptl_crystal_size_mid     0.10
_exptl_crystal_size_min     0.08
_exptl_crystal_density_diffrn     2.761
_exptl_crystal_density_meas     ?
_exptl_crystal_density_method     'not measured'
_exptl_crystal_F_000     11346
_exptl_absorpt_coefficient_mu     3.715
_exptl_absorpt_correction_type     'multi-scan'
_exptl_absorpt_process_details     '(SADABS; Bruker, 2001)'
_exptl_absorpt_correction_T_min     0.6641
_exptl_absorpt_correction_T_max     0.7554
_exptl_special_details
;
;
_diffrn_ambient_temperature     293(2)
_diffrn_radiation_type     MoK\a
_diffrn_radiation_wavelength     0.71073
_diffrn_radiation_source     'fine-focus sealed tube'
_diffrn_radiation_monochromator     graphite
_diffrn_measurement_device_type     'Bruker APEXII CCD'
_diffrn_measurement_method     'phi and omega scans'
_diffrn_detector_area_resol_mean     ?
_diffrn_reflns_number     25458
_diffrn_reflns_av_R_equivalents     0.0853
_diffrn_reflns_av_sigmaI/netI     0.0460
_diffrn_reflns_theta_min     1.60
_diffrn_reflns_theta_max     24.99
_diffrn_reflns_theta_full     24.99
_diffrn_measured_fraction_theta_max     0.975
_diffrn_measured_fraction_theta_full     0.975
_diffrn_reflns_limit_h_min     -25
_diffrn_reflns_limit_h_max     26
_diffrn_reflns_limit_k_min     -26
_diffrn_reflns_limit_k_max     26
_diffrn_reflns_limit_l_min     -40
_diffrn_reflns_limit_l_max     39
_diffrn_standards_number     0
_diffrn_standards_interval_count     .
_diffrn_standards_interval_time     .
_diffrn_standards_decay_%     ?
_refine_special_details
;
Refinement of <i>F</i>^2^ against ALL reflections. The weighted <i>R</i>-factor
<i>wR</i> and goodness of fit <i>S</i> are based on <i>F</i>^2^, conventional
<i>R</i>-factors <i>R</i> are based on <i>F</i>, with <i>F</i> set to zero for
negative <i>F</i>^2^. The threshold expression of <i>F</i>^2^ >
\s(<i>F</i>^2^) is used only for calculating <i>R</i>-factors(gt) <i>etc</i>.
and is not relevant to the choice of reflections for refinement.
<i>R</i>-factors based on <i>F</i>^2^ are statistically about twice as large
as those based on <i>F</i>, and <i>R</i>- factors based on ALL data will be
even larger.
;
_reflns_number_total     2750
_reflns_number_gt     2053
_reflns_threshold_expression     I>2\s(I)
_refine_ls_structure_factor_coef     Fsqd
_refine_ls_matrix_type     full
_refine_ls_R_factor_all     0.0672
_refine_ls_R_factor_gt     0.0459
_refine_ls_wR_factor_gt     0.1099
_refine_ls_wR_factor_ref     0.1232
_refine_ls_goodness_of_fit_ref     1.004
_refine_ls_restrained_S_all     1.008
_refine_ls_number_reflns     2750
_refine_ls_number_parameters     254
_refine_ls_number_restraints     14
_refine_ls_hydrogen_treatment     mixed
_refine_ls_weighting_scheme     calc
_refine_ls_weighting_details
            'w=1/[\s^2^(Fo^2^)+(0.0630P)^2^+278.6957P] where P=(Fo^2^+2Fc^2^)/3'
_atom_sites_solution_hydrogens     geom
_atom_sites_solution_primary     direct
_atom_sites_solution_secondary     difmap
_refine_ls_shift/su_max     0.001
_refine_ls_shift/su_mean     0.000
_refine_diff_density_max     2.248
_refine_diff_density_min     -1.152
_refine_ls_extinction_method     none
_refine_ls_extinction_coef     ?
loop_
    _atom_type_symbol
    _atom_type_description
    _atom_type_scat_dispersion_real
    _atom_type_scat_dispersion_imag
    _atom_type_scat_source
    'C' 'C' 0.0033 0.0016
                         'International Tables Vol C Tables 4.2.6.8 and 6.1.1.4'
    'H' 'H' 0.0000 0.0000
                         'International Tables Vol C Tables 4.2.6.8 and 6.1.1.4'
    'N' 'N' 0.0061 0.0033
                         'International Tables Vol C Tables 4.2.6.8 and 6.1.1.4'
    'O' 'O' 0.0106 0.0060
                         'International Tables Vol C Tables 4.2.6.8 and 6.1.1.4'
    'As' 'As' 0.0499 2.0058
                         'International Tables Vol C Tables 4.2.6.8 and 6.1.1.4'
    'Mo' 'Mo' -1.6832 0.6857
                         'International Tables Vol C Tables 4.2.6.8 and 6.1.1.4'
    'Cu' 'Cu' 0.3201 1.2651
                         'International Tables Vol C Tables 4.2.6.8 and 6.1.1.4'
_computing_data_collection     'APEX2 (Bruker, 2004)'
_computing_cell_refinement     'SAINT-Plus (Bruker, 2001)'
_computing_data_reduction     'SAINT-Plus (Bruker, 2001)'
_computing_structure_solution     'SHELXS97 (Sheldrick, 2008)'
_computing_structure_refinement     'SHELXL97 (Sheldrick, 2008)'
_computing_molecular_graphics     'SHELXTL (Sheldrick, 2008)'
_computing_publication_material     'SHELXTL (Sheldrick, 2008)'
loop_
    _atom_site_type_symbol
    _atom_site_label
    _atom_site_fract_x
    _atom_site_fract_y
    _atom_site_fract_z
    _atom_site_U_iso_or_equiv
    _atom_site_adp_type
    _atom_site_calc_flag
    _atom_site_refinement_flags
    _atom_site_occupancy
    _atom_site_disorder_assembly
    _atom_site_disorder_group
    As As1 0.0000 0.0000 0.05884(4) 0.0161(3) Uani d S 1 . .
    C C1 0.2641(5) 0.2974(5) 0.1696(3) 0.039(2) Uani d . 1 . .
    C C2 0.1872(5) 0.3163(5) 0.2056(3) 0.042(2) Uani d . 1 . .
    H H2 0.1698 0.3199 0.2296 0.050 Uiso calc R 1 . .
    C C3 0.1552(7) 0.3216(5) 0.1730(3) 0.055(3) Uani d . 1 . .
    H H3 0.1192 0.3321 0.1747 0.066 Uiso calc R 1 . .
    C C4 0.1768(7) 0.3112(5) 0.1380(3) 0.055(3) Uani d . 1 . .
    H H4 0.1534 0.3113 0.1155 0.065 Uiso calc R 1 . .
    C C5 0.2326(6) 0.3008(5) 0.1359(3) 0.042(3) Uani d . 1 . .
    H H5 0.2493 0.2960 0.1119 0.050 Uiso calc R 1 . .
    C C6 0.2831(5) 0.3216(5) 0.3283(2) 0.037(2) Uani d . 1 . .
    C C7 0.2761(7) 0.3645(7) 0.3554(4) 0.066(3) Uani d . 1 . .
    H H7 0.2809 0.3636 0.3822 0.079 Uiso calc R 1 . .
    C C8 0.2605(7) 0.4092(6) 0.3343(3) 0.067(4) Uani d . 1 . .
    H H8 0.2523 0.4438 0.3442 0.080 Uiso calc R 1 . .
    Cu Cu1 0.28491(9) 0.28491(9) 0.2500 0.0444(5) Uani d SD 1 . .
    Mo Mo1 0.06070(4) 0.10373(4) 0.14523(2) 0.0293(2) Uani d . 1 . .
    Mo Mo2 0.03113(4) 0.17477(4) 0.05152(2) 0.0270(2) Uani d . 1 . .
    Mo Mo3 0.17292(4) 0.14366(4) 0.05871(2) 0.0298(2) Uani d . 1 . .
    N N1 0.2731(5) 0.3393(5) 0.2924(2) 0.045(2) Uani d . 1 . .
    N N2 0.2599(5) 0.3921(5) 0.2969(3) 0.057(3) Uani d . 1 . .
    H H2A 0.2518 0.4126 0.2779 0.068 Uiso calc R 1 . .
    N N3 0.2426(4) 0.3063(4) 0.2048(2) 0.0381(19) Uani d . 1 . .
    O O1 0.0000 0.0000 0.1090(3) 0.023(2) Uani d S 1 . .
    O O2 -0.0297(3) 0.0513(3) 0.16857(15) 0.0250(12) Uani d . 1 . .
    O O3 0.1016(3) 0.1636(3) 0.18082(17) 0.0336(15) Uani d . 1 . .
    O O4 0.0331(3) 0.1452(3) 0.10985(16) 0.0261(13) Uani d . 1 . .
    O O5 0.1395(3) 0.1213(3) 0.11134(16) 0.0271(13) Uani d . 1 . .
    O O6 -0.0665(5) 0.1212(5) 0.0577(3) 0.075(2) Uani d U 1 . .
    O O7 0.0438(3) 0.2531(3) 0.06422(17) 0.0344(15) Uani d . 1 . .
    O O8 0.2534(3) 0.2085(3) 0.06733(18) 0.0412(17) Uani d . 1 . .
    O O9 0.0315(4) 0.1816(3) -0.00079(17) 0.0445(18) Uani d . 1 . .
    O O10A -0.0288(5) 0.0530(5) 0.0445(3) 0.019(2) Uani d P 0.50 . .
    O O10B -0.0832(5) -0.0297(5) 0.0446(3) 0.016(2) Uani d P 0.50 . .
    O O11 0.1808(10) 0.1808(10) 0.2500 0.142(2) Uani d SDU 1 . .
    O O12A 0.1344(7) 0.2076(7) 0.0591(4) 0.030(3) Uani d P 0.50 . .
    O O12B 0.1111(7) 0.1708(8) 0.0481(4) 0.027(3) Uani d P 0.50 . .
    H H1W 0.1487(19) 0.179(2) 0.264(3) 0.080 Uiso d D 1 . .
loop_
    _atom_site_aniso_label
    _atom_site_aniso_U_11
    _atom_site_aniso_U_22
    _atom_site_aniso_U_33
    _atom_site_aniso_U_12
    _atom_site_aniso_U_13
    _atom_site_aniso_U_23
    As1 0.0173(4) 0.0173(4) 0.0136(7) 0.0086(2) 0.000 0.000
    C1 0.043(6) 0.025(5) 0.034(6) 0.005(4) -0.004(4) 0.000(4)
    C2 0.058(7) 0.042(6) 0.032(6) 0.030(5) -0.006(5) -0.003(4)
    C3 0.081(9) 0.041(6) 0.051(7) 0.038(6) -0.015(6) -0.005(5)
    C4 0.082(9) 0.030(6) 0.055(8) 0.031(6) -0.018(6) -0.004(5)
    C5 0.063(7) 0.032(5) 0.020(5) 0.016(5) -0.011(4) -0.002(4)
    C6 0.045(6) 0.044(6) 0.018(5) 0.019(5) 0.004(4) 0.000(4)
    C7 0.076(9) 0.065(8) 0.042(7) 0.025(7) 0.010(6) 0.006(6)
    C8 0.099(10) 0.058(8) 0.040(7) 0.036(7) 0.021(7) -0.002(6)
    Cu1 0.0590(9) 0.0590(9) 0.0215(9) 0.0344(10) -0.0019(4) 0.0019(4)
    Mo1 0.0391(5) 0.0246(4) 0.0214(4) 0.0139(4) -0.0087(3) -0.0058(3)
    Mo2 0.0362(5) 0.0200(4) 0.0270(4) 0.0156(3) 0.0013(3) 0.0008(3)
    Mo3 0.0201(4) 0.0244(4) 0.0388(5) 0.0067(3) -0.0063(3) -0.0045(3)
    N1 0.065(6) 0.048(5) 0.022(4) 0.028(5) 0.000(4) -0.001(4)
    N2 0.086(7) 0.041(5) 0.044(6) 0.033(5) 0.007(5) 0.016(4)
    N3 0.048(5) 0.028(4) 0.025(4) 0.009(4) -0.007(4) 0.003(3)
    O1 0.027(3) 0.027(3) 0.016(5) 0.0133(16) 0.000 0.000
    O2 0.028(3) 0.029(3) 0.016(3) 0.013(3) 0.003(2) -0.001(2)
    O3 0.044(4) 0.028(3) 0.023(3) 0.013(3) -0.008(3) -0.006(3)
    O4 0.028(3) 0.027(3) 0.025(3) 0.015(3) 0.006(2) 0.005(2)
    O5 0.030(3) 0.030(3) 0.024(3) 0.017(3) 0.001(2) 0.001(2)
    O6 0.074(3) 0.075(3) 0.073(3) 0.0349(15) -0.0029(10) 0.0033(10)
    O7 0.048(4) 0.025(3) 0.030(3) 0.018(3) 0.001(3) -0.001(3)
    O8 0.024(3) 0.048(4) 0.035(4) 0.005(3) -0.002(3) -0.014(3)
    O9 0.087(5) 0.030(4) 0.022(3) 0.034(4) 0.001(3) 0.002(3)
    O10A 0.015(5) 0.022(6) 0.020(6) 0.009(5) 0.003(4) 0.001(4)
    O10B 0.017(5) 0.012(5) 0.020(6) 0.009(4) 0.009(4) 0.001(4)
    O11 0.142(2) 0.142(2) 0.142(2) 0.0707(13) -0.0005(7) 0.0005(7)
    O12A 0.029(8) 0.023(8) 0.037(9) 0.012(7) 0.001(6) 0.001(6)
    O12B 0.028(8) 0.029(8) 0.022(7) 0.012(7) 0.004(6) -0.005(6)
_geom_special_details
;
All e.s.d.'s (except the e.s.d. in the dihedral angle between two l.s. planes)
are estimated using the full covariance matrix. The cell e.s.d.'s are taken
into account individually in the estimation of e.s.d.'s in distances, angles
and torsion angles; correlations between e.s.d.'s in cell parameters are only
used when they are defined by crystal symmetry. An approximate (isotropic)
treatment of cell e.s.d.'s is used for estimating e.s.d.'s involving l.s.
planes.
;
loop_
    _geom_bond_atom_site_label_1
    _geom_bond_atom_site_label_2
    _geom_bond_site_symmetry_2
    _geom_bond_distance
    _geom_bond_publ_flag
    As1 O10A 2 1.653(10) ?
    As1 O10A . 1.653(10) y
    As1 O10A 3 1.653(10) ?
    As1 O10B . 1.677(10) y
    As1 O10B 2 1.677(10) ?
    As1 O10B 3 1.677(10) ?
    As1 O1 . 1.728(9) y
    C1 N3 . 1.350(12) ?
    C1 C5 . 1.371(13) ?
    C1 C6 4 1.447(14) ?
    C2 N3 . 1.342(12) ?
    C2 C3 . 1.359(14) ?
    C2 H2 . 0.9300 ?
    C3 C4 . 1.355(16) ?
    C3 H3 . 0.9300 ?
    C4 C5 . 1.358(15) ?
    C4 H4 . 0.9300 ?
    C5 H5 . 0.9300 ?
    C6 N1 . 1.345(11) ?
    C6 C7 . 1.389(15) ?
    C6 C1 4 1.447(14) ?
    C7 C8 . 1.395(17) ?
    C7 H7 . 0.9300 ?
    C8 N2 . 1.339(13) ?
    C8 H8 . 0.9300 ?
    Cu1 N3 4 1.984(7) ?
    Cu1 N3 . 1.984(7) y
    Cu1 N1 . 1.985(8) y
    Cu1 N1 4 1.985(8) ?
    Cu1 O11 . 2.29(2) y
    Mo1 O3 . 1.690(6) ?
    Mo1 O4 . 1.797(5) ?
    Mo1 O2 . 1.904(5) ?
    Mo1 O5 . 1.959(6) ?
    Mo1 O2 3 2.053(5) ?
    Mo1 O1 . 2.341(5) ?
    Mo2 O7 . 1.658(6) ?
    Mo2 O12B . 1.806(13) ?
    Mo2 O9 . 1.806(6) ?
    Mo2 O6 . 1.872(9) ?
    Mo2 O12A . 2.024(13) ?
    Mo2 O4 . 2.117(5) ?
    Mo2 O10B 3 2.309(9) ?
    Mo2 O10A . 2.330(10) ?
    Mo3 O8 . 1.651(6) ?
    Mo3 O12B . 1.772(13) ?
    Mo3 O6 3 1.878(9) ?
    Mo3 O5 . 1.923(6) ?
    Mo3 O12A . 1.970(13) ?
    Mo3 O9 20 2.000(6) ?
    Mo3 O10B 3 2.325(9) ?
    Mo3 O10A 3 2.359(10) ?
    N1 N2 . 1.337(12) ?
    N2 H2A . 0.8600 ?
    O1 Mo1 2 2.341(5) ?
    O1 Mo1 3 2.341(5) ?
    O2 Mo1 2 2.053(5) ?
    O6 Mo3 2 1.878(9) ?
    O9 Mo3 21 2.000(6) ?
    O10A O10B 3 1.582(13) ?
    O10A O10B . 1.599(13) ?
    O10A Mo3 2 2.359(10) ?
    O10B O10A 2 1.582(13) ?
    O10B O12B 2 1.698(17) ?
    O10B Mo2 2 2.309(9) ?
    O10B Mo3 2 2.325(9) ?
    O11 H1W . 0.84(8) ?
    O12A O12B . 0.804(14) ?
    O12B O10B 3 1.698(17) ?
loop_
    _geom_angle_atom_site_label_1
    _geom_angle_atom_site_label_2
    _geom_angle_atom_site_label_3
    _geom_angle_site_symmetry_1
    _geom_angle_site_symmetry_3
    _geom_angle
    _geom_angle_publ_flag
    O10A As1 O10A 2 . 111.5(3) ?
    O10A As1 O10A 2 3 111.5(3) ?
    O10A As1 O10A . 3 111.5(3) ?
    O10A As1 O10B 2 . 56.7(4) ?
    O10A As1 O10B . . 57.4(4) ?
    O10A As1 O10B 3 . 145.7(5) ?
    O10A As1 O10B 2 2 57.4(4) ?
    O10A As1 O10B . 2 145.7(5) ?
    O10A As1 O10B 3 2 56.7(4) ?
    O10B As1 O10B . 2 111.8(3) ?
    O10A As1 O10B 2 3 145.7(5) ?
    O10A As1 O10B . 3 56.7(4) ?
    O10A As1 O10B 3 3 57.4(4) ?
    O10B As1 O10B . 3 111.8(3) ?
    O10B As1 O10B 2 3 111.8(3) ?
    O10A As1 O1 2 . 107.4(4) ?
    O10A As1 O1 . . 107.4(4) ?
    O10A As1 O1 3 . 107.4(4) ?
    O10B As1 O1 . . 107.0(3) ?
    O10B As1 O1 2 . 107.0(3) ?
    O10B As1 O1 3 . 107.0(3) ?
    N3 C1 C5 . . 122.0(10) ?
    N3 C1 C6 . 4 113.1(8) ?
    C5 C1 C6 . 4 124.9(9) ?
    N3 C2 C3 . . 123.3(10) ?
    N3 C2 H2 . . 118.4 ?
    C3 C2 H2 . . 118.4 ?
    C4 C3 C2 . . 118.6(11) ?
    C4 C3 H3 . . 120.7 ?
    C2 C3 H3 . . 120.7 ?
    C3 C4 C5 . . 119.9(11) ?
    C3 C4 H4 . . 120.1 ?
    C5 C4 H4 . . 120.1 ?
    C4 C5 C1 . . 119.1(10) ?
    C4 C5 H5 . . 120.4 ?
    C1 C5 H5 . . 120.4 ?
    N1 C6 C7 . . 109.3(10) ?
    N1 C6 C1 . 4 115.9(8) ?
    C7 C6 C1 . 4 134.8(9) ?
    C6 C7 C8 . . 106.0(10) ?
    C6 C7 H7 . . 127.0 ?
    C8 C7 H7 . . 127.0 ?
    N2 C8 C7 . . 106.1(11) ?
    N2 C8 H8 . . 127.0 ?
    C7 C8 H8 . . 127.0 ?
    N3 Cu1 N3 4 . 166.7(4) ?
    N3 Cu1 N1 4 . 80.7(3) ?
    N3 Cu1 N1 . . 102.5(3) ?
    N3 Cu1 N1 4 4 102.5(3) ?
    N3 Cu1 N1 . 4 80.7(3) ?
    N1 Cu1 N1 . 4 152.7(5) ?
    N3 Cu1 O11 4 . 83.4(2) ?
    N3 Cu1 O11 . . 83.4(2) ?
    N1 Cu1 O11 . . 103.6(3) ?
    N1 Cu1 O11 4 . 103.6(3) ?
    O3 Mo1 O4 . . 106.2(3) ?
    O3 Mo1 O2 . . 98.8(3) ?
    O4 Mo1 O2 . . 94.5(2) ?
    O3 Mo1 O5 . . 101.8(3) ?
    O4 Mo1 O5 . . 89.2(2) ?
    O2 Mo1 O5 . . 157.1(2) ?
    O3 Mo1 O2 . 3 95.3(2) ?
    O4 Mo1 O2 . 3 158.1(2) ?
    O2 Mo1 O2 . 3 85.9(3) ?
    O5 Mo1 O2 . 3 82.5(2) ?
    O3 Mo1 O1 . . 164.9(3) ?
    O4 Mo1 O1 . . 87.7(2) ?
    O2 Mo1 O1 . . 73.8(2) ?
    O5 Mo1 O1 . . 83.8(2) ?
    O2 Mo1 O1 3 . 71.36(19) ?
    O7 Mo2 O12B . . 113.9(5) ?
    O7 Mo2 O9 . . 100.7(3) ?
    O12B Mo2 O9 . . 88.5(5) ?
    O7 Mo2 O6 . . 99.7(4) ?
    O12B Mo2 O6 . . 144.4(5) ?
    O9 Mo2 O6 . . 97.0(4) ?
    O7 Mo2 O12A . . 91.1(5) ?
    O12B Mo2 O12A . . 23.4(4) ?
    O9 Mo2 O12A . . 98.1(5) ?
    O6 Mo2 O12A . . 159.5(5) ?
    O7 Mo2 O4 . . 92.9(3) ?
    O12B Mo2 O4 . . 83.0(4) ?
    O9 Mo2 O4 . . 166.0(2) ?
    O6 Mo2 O4 . . 83.8(3) ?
    O12A Mo2 O4 . . 78.2(4) ?
    O7 Mo2 O10B . 3 158.9(3) ?
    O12B Mo2 O10B . 3 46.8(5) ?
    O9 Mo2 O10B . 3 88.6(3) ?
    O6 Mo2 O10B . 3 98.0(4) ?
    O12A Mo2 O10B . 3 68.6(5) ?
    O4 Mo2 O10B . 3 77.5(3) ?
    O7 Mo2 O10A . . 157.6(3) ?
    O12B Mo2 O10A . . 86.7(5) ?
    O9 Mo2 O10A . . 88.2(3) ?
    O6 Mo2 O10A . . 58.5(4) ?
    O12A Mo2 O10A . . 108.2(5) ?
    O4 Mo2 O10A . . 80.3(3) ?
    O10B Mo2 O10A 3 . 39.9(3) ?
    O8 Mo3 O12B . . 114.7(5) ?
    O8 Mo3 O6 . 3 100.9(4) ?
    O12B Mo3 O6 . 3 143.7(6) ?
    O8 Mo3 O5 . . 99.1(3) ?
    O12B Mo3 O5 . . 91.2(4) ?
    O6 Mo3 O5 3 . 90.1(3) ?
    O8 Mo3 O12A . . 92.3(5) ?
    O12B Mo3 O12A . . 24.1(4) ?
    O6 Mo3 O12A 3 . 166.7(5) ?
    O5 Mo3 O12A . . 86.0(4) ?
    O8 Mo3 O9 . 20 95.5(3) ?
    O12B Mo3 O9 . 20 80.4(5) ?
    O6 Mo3 O9 3 20 89.6(4) ?
    O5 Mo3 O9 . 20 165.2(2) ?
    O12A Mo3 O9 . 20 90.9(5) ?
    O8 Mo3 O10B . 3 161.3(3) ?
    O12B Mo3 O10B . 3 46.6(5) ?
    O6 Mo3 O10B 3 3 97.8(4) ?
    O5 Mo3 O10B . 3 82.7(3) ?
    O12A Mo3 O10B . 3 69.1(5) ?
    O9 Mo3 O10B 20 3 82.7(3) ?
    O8 Mo3 O10A . 3 158.5(3) ?
    O12B Mo3 O10A . 3 86.2(5) ?
    O6 Mo3 O10A 3 3 57.9(4) ?
    O5 Mo3 O10A . 3 84.9(3) ?
    O12A Mo3 O10A . 3 109.0(5) ?
    O9 Mo3 O10A 20 3 82.5(3) ?
    O10B Mo3 O10A 3 3 39.9(3) ?
    N2 N1 C6 . . 106.6(8) ?
    N2 N1 Cu1 . . 139.1(7) ?
    C6 N1 Cu1 . . 114.2(7) ?
    N1 N2 C8 . . 112.1(9) ?
    N1 N2 H2A . . 124.0 ?
    C8 N2 H2A . . 124.0 ?
    C2 N3 C1 . . 116.9(8) ?
    C2 N3 Cu1 . . 126.5(7) ?
    C1 N3 Cu1 . . 115.5(7) ?
    As1 O1 Mo1 . 2 122.13(18) ?
    As1 O1 Mo1 . . 122.13(18) ?
    Mo1 O1 Mo1 2 . 94.3(2) ?
    As1 O1 Mo1 . 3 122.13(18) ?
    Mo1 O1 Mo1 2 3 94.3(2) ?
    Mo1 O1 Mo1 . 3 94.3(2) ?
    Mo1 O2 Mo1 . 2 120.4(3) ?
    Mo1 O4 Mo2 . . 149.5(3) ?
    Mo3 O5 Mo1 . . 142.9(3) ?
    Mo2 O6 Mo3 . 2 144.3(5) ?
    Mo2 O9 Mo3 . 21 170.5(4) ?
    O10B O10A O10B 3 . 121.6(9) ?
    O10B O10A As1 3 . 62.4(5) ?
    O10B O10A As1 . . 62.0(5) ?
    O10B O10A Mo2 3 . 69.3(5) ?
    O10B O10A Mo2 . . 167.6(7) ?
    As1 O10A Mo2 . . 125.6(5) ?
    O10B O10A Mo3 3 2 164.3(7) ?
    O10B O10A Mo3 . 2 68.9(5) ?
    As1 O10A Mo3 . 2 121.8(5) ?
    Mo2 O10A Mo3 . 2 99.2(4) ?
    O10A O10B O10A 2 . 118.4(9) ?
    O10A O10B As1 2 . 60.9(5) ?
    O10A O10B As1 . . 60.5(5) ?
    O10A O10B O12B 2 2 121.6(8) ?
    O10A O10B O12B . 2 119.9(8) ?
    As1 O10B O12B . 2 159.0(8) ?
    O10A O10B Mo2 2 2 70.8(5) ?
    O10A O10B Mo2 . 2 169.3(7) ?
    As1 O10B Mo2 . 2 125.6(5) ?
    O12B O10B Mo2 2 2 50.8(5) ?
    O10A O10B Mo3 2 2 165.0(7) ?
    O10A O10B Mo3 . 2 71.2(5) ?
    As1 O10B Mo3 . 2 122.5(5) ?
    O12B O10B Mo3 2 2 49.3(5) ?
    Mo2 O10B Mo3 2 2 98.7(3) ?
    Cu1 O11 H1W . . 117(2) ?
    O12B O12A Mo3 . . 64.0(14) ?
    O12B O12A Mo2 . . 63.0(14) ?
    Mo3 O12A Mo2 . . 123.3(7) ?
    O12A O12B O10B . 3 155.9(19) ?
    O12A O12B Mo3 . . 91.9(16) ?
    O10B O12B Mo3 3 . 84.1(7) ?
    O12A O12B Mo2 . . 93.7(16) ?
    O10B O12B Mo2 3 . 82.4(7) ?
    Mo3 O12B Mo2 . . 158.4(8) ?
loop_
    _geom_hbond_atom_site_label_D
    _geom_hbond_atom_site_label_H
    _geom_hbond_atom_site_label_A
    _geom_hbond_site_symmetry_A
    _geom_hbond_distance_DH
    _geom_hbond_distance_HA
    _geom_hbond_distance_DA
    _geom_hbond_angle_DHA
    N2 H2A O6 36 0.86 2.27 3.097(13) 162.0
    O11 H1W O3 4 0.84(8) 2.69(11) 2.860(10) 94(8)
