# Supplementary material for: Tris{aqua­bis[3-(2-pyrid­yl)-1H-pyrazole]copper(II)} di-μ9-arsenato-hexa­triaconta-μ2-oxido-octa­deca­oxidoocta­deca­molybdate(VI)
Source: Acta Crystallogr Sect E Struct Rep Online. 2010 Jan 16;66(Pt 2):m174–5. doi: 10.1107/S160053681000156X (PMC2979923; doi:10.1107/S160053681000156X)
Supplement: Supplementary file 2 [file e-66-0m174-Isup2.hkl]

# 
# h,k,l, Fc-squared, Fo-squared, sigma(Fo-squared) and status flag 
# 
data_I
_shelx_title ' z in R-3c' 
_shelx_refln_list_code          4 
_shelx_F_calc_maximum     3063.92 
_exptl_crystal_F_000     11346.00 
_reflns_d_resolution_high  0.8411 
 
loop_ 
 _symmetry_equiv_pos_as_xyz 
 'x, y, z' 
 '-y, x-y, z' 
 '-x+y, -x, z' 
 'y, x, -z+1/2' 
 'x-y, -y, -z+1/2' 
 '-x, -x+y, -z+1/2' 
 'x+2/3, y+1/3, z+1/3' 
 '-y+2/3, x-y+1/3, z+1/3' 
 '-x+y+2/3, -x+1/3, z+1/3' 
 'y+2/3, x+1/3, -z+5/6' 
 'x-y+2/3, -y+1/3, -z+5/6' 
 '-x+2/3, -x+y+1/3, -z+5/6' 
 'x+1/3, y+2/3, z+2/3' 
 '-y+1/3, x-y+2/3, z+2/3' 
 '-x+y+1/3, -x+2/3, z+2/3' 
 'y+1/3, x+2/3, -z+7/6' 
 'x-y+1/3, -y+2/3, -z+7/6' 
 '-x+1/3, -x+y+2/3, -z+7/6' 
 '-x, -y, -z' 
 'y, -x+y, -z' 
 'x-y, x, -z' 
 '-y, -x, z-1/2' 
 '-x+y, y, z-1/2' 
 'x, x-y, z-1/2' 
 '-x+2/3, -y+1/3, -z+1/3' 
 'y+2/3, -x+y+1/3, -z+1/3' 
 'x-y+2/3, x+1/3, -z+1/3' 
 '-y+2/3, -x+1/3, z-1/6' 
 '-x+y+2/3, y+1/3, z-1/6' 
 'x+2/3, x-y+1/3, z-1/6' 
 '-x+1/3, -y+2/3, -z+2/3' 
 'y+1/3, -x+y+2/3, -z+2/3' 
 'x-y+1/3, x+2/3, -z+2/3' 
 '-y+1/3, -x+2/3, z+1/6' 
 '-x+y+1/3, y+2/3, z+1/6' 
 'x+1/3, x-y+2/3, z+1/6' 
 
_cell_length_a    21.9670 
_cell_length_b    21.9670 
_cell_length_c    34.4110 
_cell_angle_alpha  90.000 
_cell_angle_beta   90.000 
_cell_angle_gamma 120.000 
 
_shelx_F_squared_multiplier     1.000 
 
loop_ 
 _refln_index_h 
 _refln_index_k 
 _refln_index_l 
 _refln_F_squared_calc 
 _refln_F_squared_meas 
 _refln_F_squared_sigma 
 _refln_observed_status 
  -1   2   0  2890616.75  4034227.25 128433.52 o 
   0   3   0    76580.69   100852.43   2952.58 o 
  -2   4   0   649668.13   771970.38  16708.55 o 
  -1   5   0    33339.73    39063.45   1223.95 o 
  -3   6   0   269120.75   265148.41   6550.65 o 
   0   6   0  2179115.00  2501238.50  53208.22 o 
  -2   7   0   529517.50   596193.44   9599.12 o 
  -4   8   0     8636.12    12800.90   1377.87 o 
  -1   8   0    93222.68    96874.76   2517.78 o 
  -3   9   0    69543.64    68869.96   2031.00 o 
   0   9   0  1674437.13  1792235.88  38964.86 o 
  -5  10   0    22737.95    30374.83   2131.48 o 
  -2  10   0      430.04     3619.69    941.49 o 
  -4  11   0   535578.56   508120.00   8720.42 o 
  -1  11   0    42417.25    44984.93   1876.48 o 
  -6  12   0  1832538.13  1882370.25  41044.93 o 
  -3  12   0   770055.06   803181.88  13247.40 o 
   0  12   0     7924.28     8569.78   1885.64 o 
  -5  13   0  1604515.63  1639741.50  25667.42 o 
  -2  13   0   429908.28   446001.69   7869.58 o 
  -7  14   0   715684.56   702834.19  16897.35 o 
  -4  14   0  1140703.38  1139149.88  18431.93 o 
  -1  14   0    33961.22    34867.54   2376.63 o 
  -6  15   0     7217.56     5665.97   1457.29 o 
  -3  15   0    27445.83    32141.58   2323.84 o 
   0  15   0    98976.60    96289.47   5732.53 o 
  -8  16   0     2046.70     4715.18   2035.22 o 
  -5  16   0    42591.77    44049.92   2711.22 o 
  -2  16   0     9578.34    13879.79   2062.46 o 
  -7  17   0    85786.80    93181.07   3765.58 o 
  -4  17   0    12571.46    11731.03   1997.28 o 
  -1  17   0     5497.15     9087.72   2318.11 o 
  -9  18   0   671694.06   681200.63  33689.97 o 
  -6  18   0    44317.76    46940.28   3038.39 o 
  -3  18   0   522235.56   528340.88  11110.89 o 
   0  18   0    10169.77    20190.75   4055.78 o 
  -8  19   0   148621.34   148102.61   5756.47 o 
  -5  19   0     9423.34    10375.31   2275.08 o 
  -2  19   0   231071.63   230596.98   7072.39 o 
 -10  20   0   322947.34   290555.09  11464.39 o 
  -7  20   0   126303.55   127397.63   5580.65 o 
  -4  20   0   440024.50   431766.06  11858.28 o 
  -1  20   0    18676.92    21825.41   3047.08 o 
  -9  21   0    14824.82    17709.06   3047.59 o 
  -6  21   0     1000.67     2730.61   2662.50 o 
  -3  21   0   185561.52   193353.67   8711.34 o 
   0  21   0    28484.04    27385.96   4991.59 o 
 -11  22   0     6766.63     2896.36   3611.89 o 
  -8  22   0     8941.50     5144.49   2710.79 o 
  -5  22   0      442.57     1849.28   3282.30 o 
  -2  22   0    27494.31    31149.24   3930.04 o 
 -10  23   0      146.42     2405.03   3082.25 o 
  -7  23   0    12176.95    16362.83   3625.39 o 
  -4  23   0      498.89     3298.87   3254.44 o 
  -1  23   0    57763.55    69295.59   6922.33 o 
 -12  24   0     6453.30     7979.09   5115.45 o 
  -9  24   0   403090.19   392709.34  17107.40 o 
  -6  24   0     7205.30     6781.02   3572.80 o 
 -11  25   0   272446.50   266622.66  12044.77 o 
  -8  25   0   148777.34   157357.05   9633.47 o 
 -13  26   0    15166.15    26326.42  11356.21 o 
  -2   3   1   292793.88   249818.86   4353.98 o 
  -1   4   1       35.03     1248.91    397.91 o 
  -3   5   1    70080.33    99050.94   2023.26 o 
  -5   6   1   184319.03   221056.17   4390.87 o 
  -2   6   1  2363992.00  2524865.25  37869.23 o 
  -4   7   1   264402.41   291920.38   5073.67 o 
  -1   7   1   934058.50   939148.19  15290.83 o 
  -6   8   1  1251405.75  1303888.88  20113.40 o 
  -3   8   1    79101.94    73086.16   2010.18 o 
  -8   9   1     5626.89    12734.99   1023.04 o 
  -5   9   1    50792.06    61245.08   1912.81 o 
  -2   9   1   255494.13   267042.88   4992.30 o 
  -7  10   1   227682.03   237660.69   4634.85 o 
  -4  10   1   146478.94   138869.56   3146.54 o 
  -1  10   1    97883.78    90953.74   2887.08 o 
  -9  11   1     3192.91     4883.61    956.41 o 
  -6  11   1   284233.84   311367.88   5797.44 o 
  -3  11   1  1115497.38  1161368.25  18401.28 o 
 -11  12   1   339696.03   358394.78   6517.72 o 
  -8  12   1  1701696.13  1735971.63  26955.33 o 
  -5  12   1  1531563.75  1616337.38  25168.57 o 
  -2  12   1     2100.80       24.22   1056.34 o 
 -10  13   1    46979.32    46737.78   2094.99 o 
  -7  13   1   315112.50   304217.91   5976.65 o 
  -4  13   1   622094.69   646560.63  11051.17 o 
  -1  13   1   726216.00   716008.19  11791.69 o 
 -12  14   1  1234357.63  1267321.88  21239.55 o 
  -9  14   1   390319.16   380513.53   7194.08 o 
  -6  14   1   483013.34   478673.50   8663.79 o 
  -3  14   1   318654.25   309470.25   6299.65 o 
 -14  15   1     6768.71     8026.77   1905.52 o 
 -11  15   1   152351.36   150904.17   4646.50 o 
  -8  15   1    96797.08   105526.47   3332.73 o 
  -5  15   1   187908.94   194741.94   4768.43 o 
  -2  15   1     2180.70     2679.81   1480.35 o 
 -13  16   1    12869.58    12909.59   1896.10 o 
 -10  16   1     3769.12     3069.20   1605.76 o 
  -7  16   1    13930.95    18341.71   1760.64 o 
  -4  16   1    21356.34    24975.58   2312.14 o 
  -1  16   1    70092.73    72139.07   3780.09 o 
 -15  17   1   198025.03   201732.17   6240.87 o 
 -12  17   1   102978.63   104283.63   3903.78 o 
  -9  17   1    32170.93    38949.65   2595.28 o 
  -6  17   1      662.79     1818.52   1650.86 o 
  -3  17   1   497208.88   493976.44  12129.90 o 
 -17  18   1    11158.88    12109.49   2504.38 o 
 -14  18   1    93436.39   103916.31   4397.17 o 
 -11  18   1     5209.06     4501.66   2139.12 o 
  -8  18   1   185595.86   180412.52   5929.55 o 
  -5  18   1   247955.95   249506.42   6516.07 o 
  -2  18   1    45429.29    46261.54   3391.43 o 
 -16  19   1   159356.78   162765.00   6236.83 o 
 -13  19   1     1179.74     1524.00   2048.81 o 
 -10  19   1     3919.38     3445.74   2840.40 o 
  -7  19   1    46729.19    46345.07   3344.83 o 
  -4  19   1      934.08     2894.72   1981.81 o 
  -1  19   1    40981.68    44989.41   3534.33 o 
 -18  20   1   146037.17   143951.39   6150.96 o 
 -15  20   1    39532.55    45803.40   3711.63 o 
 -12  20   1     1037.88      898.31   2181.17 o 
  -9  20   1   176607.94   178273.44   6383.03 o 
  -6  20   1       16.49    -2000.18   2012.30 o 
  -3  20   1   330553.22   341902.56   9271.52 o 
 -20  21   1    10091.26    14581.42   3107.40 o 
 -17  21   1   388015.94   371907.53  15006.85 o 
 -14  21   1     7720.43     8450.14   3227.23 o 
 -11  21   1    19949.43    23966.01   3121.43 o 
  -8  21   1    11951.78    11992.76   2936.11 o 
  -5  21   1   149934.58   169758.06   6699.37 o 
  -2  21   1    20117.40    25949.74   3221.10 o 
 -19  22   1       35.16     1656.54   2794.35 o 
 -16  22   1    25002.97    27716.40   3742.52 o 
 -13  22   1     6087.70     9772.66   2945.46 o 
 -10  22   1      593.39     7342.87   2991.32 o 
  -7  22   1    28119.36    26316.91   3566.79 o 
  -4  22   1   126330.97   129775.38   7275.78 o 
  -1  22   1    49317.10    54313.23   5568.30 o 
 -21  23   1   192837.69   175706.72   7932.21 o 
 -18  23   1       12.33     5675.20   3305.17 o 
 -15  23   1    95791.53   102814.81   7815.83 o 
 -12  23   1     5414.47     3672.81   2998.74 o 
  -9  23   1   109366.89   111312.07   6395.25 o 
  -6  23   1     2877.84     -993.84   2926.79 o 
  -3  23   1    26545.69    32002.34   3975.70 o 
 -20  24   1    59400.23    70488.92   5716.86 o 
 -17  24   1    91668.38    87103.51   6030.62 o 
 -14  24   1     2093.62     4358.62   3488.33 o 
 -11  24   1      530.13     6104.09   3421.59 o 
  -8  24   1   193812.33   195277.56   9111.68 o 
  -5  24   1    15386.54    10148.49   3948.03 o 
 -19  25   1        1.47      252.81   3653.22 o 
 -16  25   1    22408.38    20265.86   4192.22 o 
 -13  25   1    22558.44    26106.81   5179.24 o 
 -10  25   1    25530.22    29886.29   4658.74 o 
  -7  25   1    21941.63    14577.47   4253.98 o 
 -15  26   1    37652.13    43806.91   5855.28 o 
 -12  26   1     4511.71    -1508.33   3997.43 o 
   0   1   2  3131754.25  2845881.00 100267.68 o 
  -2   2   2    98267.26    51587.55   2212.42 o 
  -1   3   2    70952.05   115916.52   2157.15 o 
  -3   4   2  1594470.63  1863585.13  28932.12 o 
   0   4   2     9823.97    13764.37   1028.39 o 
  -5   5   2   632940.81   687515.38  16322.72 o 
  -2   5   2   156319.80   159517.13   3059.03 o 
  -4   6   2    12451.32    16636.28    860.02 o 
  -1   6   2  5847721.00  6404072.00  98965.45 o 
  -6   7   2   133266.64   129472.51   2646.15 o 
  -3   7   2    82470.13    90004.34   2167.59 o 
   0   7   2  1229131.00  1216077.00  26664.33 o 
  -8   8   2     9059.33     8817.41   1218.70 o 
  -5   8   2      102.14     -615.53    615.53 o 
  -2   8   2   876301.31   861546.56  14769.42 o 
  -7   9   2     3414.67     5310.80    790.15 o 
  -4   9   2    12355.29    12213.79   1017.00 o 
  -1   9   2   157728.23   145613.16   3426.32 o 
  -9  10   2   150293.83   165185.16   3474.62 o 
  -6  10   2   473466.78   467775.78   7990.90 o 
  -3  10   2     6004.57     8849.24   1051.82 o 
   0  10   2   713160.50   715001.31  16770.17 o 
 -11  11   2   144787.11   167074.84   5042.04 o 
  -8  11   2    66459.85    63559.65   2106.84 o 
  -5  11   2     1125.15      429.24    867.27 o 
  -2  11   2    26416.00    34407.03   1779.30 o 
 -10  12   2   975917.56   985332.25  15385.37 o 
  -7  12   2   228496.14   228383.42   4727.97 o 
  -4  12   2   324980.78   324002.28   6193.69 o 
  -1  12   2    16591.44    18323.41   1621.67 o 
 -12  13   2   526338.88   535613.88  10431.29 o 
  -9  13   2   646668.94   654564.81  10736.08 o 
  -6  13   2   102307.93   104477.32   3113.30 o 
  -3  13   2   435514.88   457833.72   8335.32 o 
   0  13   2   128255.41   126136.86   5822.81 o 
 -14  14   2    37754.75    47855.11   4097.29 o 
 -11  14   2   335894.94   322090.91   6783.58 o 
  -8  14   2     1709.63    -1128.86   1128.86 o 
  -5  14   2     3604.13     2877.77   1329.17 o 
  -2  14   2     4321.60     7244.21   1628.41 o 
 -13  15   2   275089.19   279056.59   6648.55 o 
 -10  15   2      858.49     1842.23   1446.37 o 
  -7  15   2   201569.77   218921.20   4940.72 o 
  -4  15   2     8480.00     8747.96   1589.92 o 
  -1  15   2    66375.38    64839.35   3932.68 o 
 -15  16   2     5755.97     4116.31   1693.39 o 
 -12  16   2      692.04     2311.47   1567.99 o 
  -9  16   2    21655.78    27696.19   2292.95 o 
  -6  16   2    35643.71    36089.19   2207.80 o 
  -3  16   2    78460.50    71896.13   3403.34 o 
   0  16   2    44933.10    37000.44   4038.53 o 
 -17  17   2    50258.24    48069.07   4969.65 o 
 -14  17   2      368.21    -1442.79   1861.46 o 
 -11  17   2    58875.02    58633.52   2995.15 o 
  -8  17   2    78262.15    69438.17   3125.99 o 
  -5  17   2    64124.15    76924.40   3542.42 o 
  -2  17   2   201246.66   200449.11   7191.94 o 
 -16  18   2    99600.88    96417.28   4777.42 o 
 -13  18   2    23887.44    24706.31   2557.10 o 
 -10  18   2   292895.50   288852.22   7361.00 o 
  -7  18   2   107224.43   115489.33   4675.15 o 
  -4  18   2   297535.16   301090.88   7365.18 o 
  -1  18   2     1480.52     1154.16   1943.69 o 
 -18  19   2    25227.98    16350.66   2811.20 o 
 -15  19   2    60218.63    57925.34   3725.51 o 
 -12  19   2    29077.66    25702.62   2900.89 o 
  -9  19   2   957788.75   988536.94  21185.19 o 
  -6  19   2    93418.74   116734.54   4880.59 o 
  -3  19   2   668293.13   667024.44  13468.05 o 
   0  19   2    34800.77    33998.68   4612.42 o 
 -20  20   2    15664.43    14185.98   4862.09 o 
 -17  20   2    19078.75    24698.65   3108.49 o 
 -14  20   2   111415.96   105563.56   5201.67 o 
 -11  20   2   177709.55   175328.56   6075.49 o 
  -8  20   2   132223.38   136328.83   5684.25 o 
  -5  20   2   376791.38   383601.91   9385.64 o 
  -2  20   2    10840.36    11392.81   2571.80 o 
 -19  21   2     2058.10      -46.24   2496.42 o 
 -16  21   2     1711.45     2363.07   2477.38 o 
 -13  21   2   107829.42   104035.94   5551.55 o 
 -10  21   2    28775.80    30710.37   3477.34 o 
  -7  21   2     4758.18     4055.14   2628.80 o 
  -4  21   2    33426.01    38081.41   3653.64 o 
  -1  21   2    20330.73    16991.74   3113.52 o 
 -21  22   2    39249.19    35444.01   3952.81 o 
 -18  22   2     6619.01     2388.08   2851.23 o 
 -15  22   2    22531.87    25701.36   3750.27 o 
 -12  22   2    33451.94    48124.39   4141.48 o 
  -9  22   2      158.48     1079.72   2693.81 o 
  -6  22   2      912.72     1668.40   3125.40 o 
  -3  22   2      112.27     4886.73   2803.21 o 
   0  22   2     2821.22       17.89   4827.18 o 
 -20  23   2    52888.34    59696.74   4879.97 o 
 -17  23   2     2721.15     8465.19   3462.82 o 
 -14  23   2    13855.55    11455.27   3254.72 o 
 -11  23   2    34879.09    34017.59   4183.56 o 
  -8  23   2    22956.81    22502.01   3767.52 o 
  -5  23   2    23437.06    18249.64   3525.28 o 
  -2  23   2    19092.26    17528.75   4345.09 o 
 -19  24   2     5395.49     9131.40   3667.63 o 
 -16  24   2   248548.41   284639.97  11856.66 o 
 -13  24   2     3640.85     2256.33   3512.59 o 
 -10  24   2    32108.12    28451.18   4170.73 o 
  -7  24   2     6084.02     3300.15   3384.61 o 
  -4  24   2     1082.82     3717.78   4046.07 o 
 -18  25   2    17348.07    14824.67   4794.77 o 
 -15  25   2   295213.59   288429.03  11470.36 o 
 -12  25   2      282.68    -3530.65   4060.33 o 
  -9  25   2   152357.92   156942.47   9397.57 o 
 -14  26   2     8049.99     5262.94   4660.58 o 
  -1   2   3   355318.56   360699.66   7055.82 o 
  -2   4   3   102321.88   149958.70   2800.32 o 
  -4   5   3   795788.00   785568.38  12777.25 o 
  -1   5   3   533271.06   635212.88  10406.67 o 
  -3   6   3    33968.48    51735.17   1828.16 o 
  -5   7   3    72487.32    52373.44   1525.12 o 
  -2   7   3   281814.13   317037.38   5742.41 o 
  -7   8   3   250685.78   254867.83   4534.75 o 
  -4   8   3     1965.56     2071.54    688.29 o 
  -1   8   3   376611.91   427334.81   7606.70 o 
  -6   9   3    40941.73    42693.45   1525.00 o 
  -3   9   3   219610.38   211262.17   4152.75 o 
  -8  10   3     6745.71     4921.39    810.89 o 
  -5  10   3    48015.60    51153.50   1879.38 o 
  -2  10   3     2223.18     2964.17   1011.92 o 
 -10  11   3    18895.08    16454.03   1319.08 o 
  -7  11   3   192981.70   181362.52   3744.05 o 
  -4  11   3   149456.61   136294.64   3280.52 o 
  -1  11   3   160983.72   170464.91   4075.39 o 
  -9  12   3      765.73      999.02   1002.79 o 
  -6  12   3     5362.26     4116.55   1442.25 o 
  -3  12   3   113269.29   116046.80   3227.53 o 
 -11  13   3   653842.75   608368.06  11070.29 o 
  -8  13   3     9134.42     9984.80   1666.16 o 
  -5  13   3   305836.63   280623.66   5614.81 o 
  -2  13   3   344345.84   360100.31   7259.29 o 
 -13  14   3    81593.62    80827.76   3585.23 o 
 -10  14   3   189218.13   213945.03   5145.73 o 
  -7  14   3        2.13    -1120.44   1120.44 o 
  -4  14   3   119211.15   134989.58   3740.46 o 
  -1  14   3     3451.73     2690.32   1658.82 o 
 -12  15   3   240067.98   259909.36   5975.03 o 
  -9  15   3      562.88    -1251.32   1251.32 o 
  -6  15   3    66765.07    62813.20   2717.27 o 
  -3  15   3   137797.00   141025.22   4273.86 o 
 -14  16   3    77576.34    86061.50   3860.32 o 
 -11  16   3   126614.94   127159.58   5252.74 o 
  -8  16   3     8442.10     8990.32   1648.66 o 
  -5  16   3      108.95    -1386.16   1386.16 o 
  -2  16   3   140273.70   150965.19   5941.78 o 
 -16  17   3    10119.49     8071.62   2277.37 o 
 -13  17   3   106719.52   111401.79   4385.06 o 
 -10  17   3    22919.41    20000.51   2357.20 o 
  -7  17   3    95772.87    94895.48   3847.29 o 
  -4  17   3   330859.22   342287.03   7792.54 o 
  -1  17   3   123074.55   118365.13   4696.65 o 
 -15  18   3   133481.80   147116.23   6028.63 o 
 -12  18   3     8697.75    10366.58   2177.19 o 
  -9  18   3    60158.13    64846.04   3615.13 o 
  -6  18   3     8514.71    13416.96   2305.98 o 
  -3  18   3   210476.42   217242.38   6319.35 o 
 -17  19   3       58.59     1575.33   2298.56 o 
 -14  19   3    23070.16    19666.16   2660.58 o 
 -11  19   3    18951.46    13293.05   2389.97 o 
  -8  19   3    49208.27    51684.71   3689.38 o 
  -5  19   3    42021.56    40049.78   3379.35 o 
  -2  19   3      933.83     2129.30   2106.73 o 
 -19  20   3     5389.81     2641.04   2602.32 o 
 -16  20   3    14981.79    20418.52   3598.17 o 
 -13  20   3       10.35    -1455.06   2159.66 o 
 -10  20   3    25613.57    24522.00   3154.00 o 
  -7  20   3      208.46    -2039.15   2039.15 o 
  -4  20   3       95.31     1041.83   2125.96 o 
  -1  20   3     6997.88     6588.91   2504.39 o 
 -18  21   3     1479.29     1224.76   2512.66 o 
 -15  21   3       29.33     -134.02   2397.75 o 
 -12  21   3     3016.24     1302.28   2565.14 o 
  -9  21   3    22582.32    19846.60   2914.31 o 
  -6  21   3     6787.03     4895.40   2757.19 o 
  -3  21   3      524.05    -1436.58   2606.98 o 
 -20  22   3    95222.15    84725.23   5205.96 o 
 -17  22   3     1709.66    -2644.60   2644.60 o 
 -14  22   3     4724.01     3997.82   2958.26 o 
 -11  22   3     2726.98     1214.79   2700.74 o 
  -8  22   3     3418.87      486.91   3377.28 o 
  -5  22   3    17697.14    11875.40   3177.24 o 
  -2  22   3    38008.66    35579.27   4094.16 o 
 -22  23   3    29217.13    25818.80   3898.58 o 
 -19  23   3    33706.26    34185.52   4019.39 o 
 -16  23   3        1.32    -2631.36   2631.36 o 
 -13  23   3     1370.95     2005.65   3107.72 o 
 -10  23   3    15015.08    18756.71   3701.61 o 
  -7  23   3     7747.12     6150.82   4210.36 o 
  -4  23   3     8416.65     8477.67   3888.64 o 
  -1  23   3    63330.87    60901.41   5445.49 o 
 -18  24   3    16379.52    21979.09   4118.18 o 
 -15  24   3    15418.88    21736.78   4070.57 o 
 -12  24   3       40.99     -429.50   3494.08 o 
  -9  24   3      947.74    -2059.01   2976.59 o 
  -6  24   3     2507.58     3365.97   3320.92 o 
 -17  25   3     2201.69    10573.37   4917.21 o 
 -14  25   3    48415.33    43763.73   5361.11 o 
 -11  25   3    40776.93    38610.39   5415.13 o 
  -8  25   3      447.62    -3000.43   3307.82 o 
 -13  26   3     1233.92    -2537.15   4245.54 o 
  -1   1   4   915814.50   710055.88  16463.76 o 
   0   2   4  1113488.50  1049837.25  20908.47 o 
  -2   3   4   263178.56   229090.69   4852.90 o 
  -4   4   4   161264.52   131695.14   3981.70 o 
  -1   4   4   155314.00   150780.14   2648.29 o 
  -3   5   4    22201.53    29227.05   1028.63 o 
   0   5   4   216677.06   239027.28   6071.85 o 
  -5   6   4  1405619.88  1546491.13  26503.25 o 
  -2   6   4       43.91     -158.78    571.38 o 
  -7   7   4   761871.63   737128.19  16602.33 o 
  -4   7   4   644221.56   647942.50   9965.24 o 
  -1   7   4   112077.51   126115.01   2952.33 o 
  -6   8   4    22762.82    24164.39   1212.63 o 
  -3   8   4     2255.13     3136.06    802.25 o 
   0   8   4    18688.71    19135.76   2123.70 o 
  -8   9   4    17013.87    23714.71   1317.57 o 
  -5   9   4   112834.72   122023.11   2698.97 o 
  -2   9   4   124128.78   126578.96   3128.52 o 
 -10  10   4    21747.46    17718.55   1878.63 o 
  -7  10   4     1651.56     1522.24    728.06 o 
  -4  10   4   105758.23   116968.03   2920.12 o 
  -1  10   4    29938.96    30590.73   1734.00 o 
  -9  11   4    97077.97    94050.59   2575.96 o 
  -6  11   4   127075.24   125261.77   2998.68 o 
  -3  11   4     8387.20     9483.33   1189.68 o 
   0  11   4   431570.13   464394.31  11784.37 o 
 -11  12   4     6403.61     6671.03   1373.79 o 
  -8  12   4    70074.21    69608.89   2250.70 o 
  -5  12   4   180407.67   170083.67   3903.81 o 
  -2  12   4    45851.98    49492.06   2415.94 o 
 -13  13   4    13150.22     7356.64   2462.38 o 
 -10  13   4    20139.89    22453.67   1861.81 o 
  -7  13   4   288382.84   296821.75   5616.45 o 
  -4  13   4    13903.34    13304.86   1473.07 o 
  -1  13   4   128514.82   123844.34   5044.03 o 
 -12  14   4    11379.93    16548.41   2095.19 o 
  -9  14   4   180243.25   188614.63   4487.84 o 
  -6  14   4   244380.58   258986.53   5431.54 o 
  -3  14   4   182167.23   175293.36   4399.89 o 
   0  14   4   232793.95   226867.16   9080.85 o 
 -14  15   4      414.88     -907.25   1506.40 o 
 -11  15   4    22920.99    26233.12   2200.11 o 
  -8  15   4   122068.77   127471.72   3738.59 o 
  -5  15   4    62192.87    66605.09   2764.49 o 
  -2  15   4    68093.01    64063.52   3194.05 o 
 -16  16   4      314.37     1030.47   2725.68 o 
 -13  16   4    10196.83     8514.53   1913.49 o 
 -10  16   4    14004.93    11497.76   1823.45 o 
  -7  16   4    84749.47    85480.56   4347.58 o 
  -4  16   4     3812.89     3490.02   1590.41 o 
  -1  16   4    13045.71    10738.47   1976.92 o 
 -15  17   4     9262.43     8681.04   2238.33 o 
 -12  17   4     5986.35     7034.41   1851.79 o 
  -9  17   4     2277.17     3405.93   1717.72 o 
  -6  17   4     6542.79     3520.41   1790.89 o 
  -3  17   4    25447.42    28738.70   2576.02 o 
   0  17   4    30743.55    25691.97   4152.52 o 
 -17  18   4        6.83    -2067.50   2067.50 o 
 -14  18   4   100208.86   115150.91   5365.44 o 
 -11  18   4   233941.78   253462.02   6518.01 o 
  -8  18   4    88134.49    89344.10   4118.15 o 
  -5  18   4     1139.06      -69.74   1885.89 o 
  -2  18   4    15164.25    16812.77   2389.15 o 
 -19  19   4    74403.40    76357.18   7859.42 o 
 -16  19   4    12706.37    10398.97   2519.78 o 
 -13  19   4    42604.07    45705.75   3334.62 o 
 -10  19   4   201737.08   190055.25   8421.07 o 
  -7  19   4     1246.79    -1313.85   2141.32 o 
  -4  19   4      732.59    -2019.89   2019.89 o 
  -1  19   4   101875.77   111060.98   5121.64 o 
 -18  20   4    55018.21    58855.54   4126.37 o 
 -15  20   4    27868.41    20218.03   3078.13 o 
 -12  20   4    35176.23    35276.07   3406.46 o 
  -9  20   4    40446.10    37791.31   4049.19 o 
  -6  20   4     7935.89     6812.32   2623.31 o 
  -3  20   4     7310.63     5784.84   2428.11 o 
   0  20   4    22950.82    28814.75   4480.78 o 
 -20  21   4    40302.62    45524.51   5378.41 o 
 -17  21   4     2352.98    -1706.66   2410.92 o 
 -14  21   4    42205.14    44467.55   3923.68 o 
 -11  21   4    16147.05     8288.56   2716.40 o 
  -8  21   4      507.40     2568.39   2382.80 o 
  -5  21   4    13714.14    12239.69   2863.55 o 
  -2  21   4    12367.55    10355.27   2929.84 o 
 -22  22   4     1991.29    -4005.52   4005.52 o 
 -19  22   4    39190.66    43421.66   4714.99 o 
 -16  22   4     4370.43     4408.83   3008.23 o 
 -13  22   4    12468.92    11598.54   3198.08 o 
 -10  22   4     7994.90      126.67   2516.10 o 
  -7  22   4     4561.65     -934.36   2822.61 o 
  -4  22   4        9.51    -2555.76   2605.43 o 
  -1  22   4      283.97     -663.13   2803.55 o 
 -21  23   4       95.23    -2948.52   2948.52 o 
 -18  23   4    21287.69    17049.68   3524.68 o 
 -15  23   4      537.44    -2826.41   2826.41 o 
 -12  23   4    57586.21    54399.21   5561.34 o 
  -9  23   4     2270.79     -327.69   2823.03 o 
  -6  23   4     6170.96     4275.40   2973.22 o 
  -3  23   4     1375.89     2156.74   3331.81 o 
 -20  24   4     2118.62     4153.38   3429.23 o 
 -17  24   4      288.52    -1792.92   3461.91 o 
 -14  24   4     2696.04     4721.89   3586.08 o 
 -11  24   4    12172.82     6890.12   3626.92 o 
  -8  24   4     3910.86     3206.41   3360.41 o 
  -5  24   4      289.61    -1865.27   3432.62 o 
 -16  25   4      195.18     2474.96   3586.60 o 
 -13  25   4    46368.45    49739.45   5553.94 o 
 -10  25   4    11120.07    10966.95   4443.12 o 
  -7  25   4    15341.48    17982.78   4326.34 o 
  -1   3   5    39458.67    24998.29    820.17 o 
  -3   4   5     9532.18     7216.36    635.37 o 
  -2   5   5   324503.53   397202.56   6245.95 o 
  -4   6   5     1875.48     -559.07    559.07 o 
  -1   6   5     5258.55    12022.34    844.46 o 
  -6   7   5     7028.02     5683.38    833.90 o 
  -3   7   5    60101.19    66544.04   1939.25 o 
  -5   8   5    14516.77    16232.75    951.23 o 
  -2   8   5   386246.22   410021.38   7034.19 o 
  -7   9   5   173206.63   195980.95   3933.58 o 
  -4   9   5     2779.93     1829.89    770.80 o 
  -1   9   5      728.71      324.23    886.23 o 
  -9  10   5    70087.71    67651.70   2436.98 o 
  -6  10   5     2350.95      920.90    765.83 o 
  -3  10   5    14758.83    17865.34   1387.19 o 
  -8  11   5     1248.63     1947.99    763.73 o 
  -5  11   5    57953.11    56303.64   2010.14 o 
  -2  11   5    10410.45     7271.64   1216.88 o 
 -10  12   5     3257.71     4367.84   1317.34 o 
  -7  12   5      396.73     -877.64    877.64 o 
  -4  12   5   162557.47   166489.94   3917.68 o 
  -1  12   5    35012.32    28965.42   2171.77 o 
 -12  13   5   111336.23   114282.73   3978.36 o 
  -9  13   5     1684.38     2286.14   1156.53 o 
  -6  13   5    11336.35     8981.81   1308.81 o 
  -3  13   5    19340.88    20253.89   1707.91 o 
 -11  14   5    27825.78    31652.24   2254.64 o 
  -8  14   5     8653.58     9494.15   1951.82 o 
  -5  14   5   107688.60   123456.46   3571.32 o 
  -2  14   5    16751.49    18354.69   2071.87 o 
 -13  15   5    42013.48    43353.59   2744.78 o 
 -10  15   5     3026.82      916.42   1569.18 o 
  -7  15   5      266.02      -92.42   1322.67 o 
  -4  15   5     5295.71     5775.21   1521.94 o 
  -1  15   5     2995.45     2318.11   1730.85 o 
 -15  16   5    37977.91    34796.72   3005.34 o 
 -12  16   5   130719.98   153675.53   5774.73 o 
  -9  16   5     3398.74     3342.12   1531.17 o 
  -6  16   5    11697.25    12117.49   1672.81 o 
  -3  16   5     6239.13     7506.68   1737.87 o 
 -14  17   5    24580.52    24185.26   2771.57 o 
 -11  17   5      367.37    -1572.72   1572.72 o 
  -8  17   5    23477.26    24897.00   2304.27 o 
  -5  17   5    23165.93    21094.92   2363.84 o 
  -2  17   5    37350.53    35863.36   2816.97 o 
 -16  18   5    11763.26     7830.60   2359.21 o 
 -13  18   5     4380.85      835.18   2050.51 o 
 -10  18   5    67706.23    74715.46   3664.74 o 
  -7  18   5    31117.83    35547.80   2895.89 o 
  -4  18   5    42637.12    48061.75   3346.92 o 
  -1  18   5      121.47    -1785.23   1785.23 o 
 -18  19   5     4485.52     2865.87   2417.93 o 
 -15  19   5    89092.70    84050.81   4596.73 o 
 -12  19   5      514.62    -1407.60   1976.07 o 
  -9  19   5   143414.56   157330.58   5568.37 o 
  -6  19   5     8101.04    11245.44   2275.05 o 
  -3  19   5     7114.22     7173.06   2456.61 o 
 -17  20   5      143.16    -2223.47   2223.47 o 
 -14  20   5      917.30    -2129.83   2129.83 o 
 -11  20   5    34293.46    35165.13   3345.89 o 
  -8  20   5     8383.46     9099.30   2548.21 o 
  -5  20   5    29616.81    39737.58   3752.26 o 
  -2  20   5     1821.82     3536.85   2363.20 o 
 -19  21   5      780.27     2462.89   2675.11 o 
 -16  21   5     1204.39    -2108.35   2277.97 o 
 -13  21   5     6171.98     1460.31   2521.67 o 
 -10  21   5    33868.72    35425.14   3585.36 o 
  -7  21   5     6115.28     5747.83   3078.89 o 
  -4  21   5       13.51     -403.67   2434.83 o 
  -1  21   5     2053.73    -1188.21   2479.22 o 
 -21  22   5    10087.36    14802.90   3348.70 o 
 -18  22   5     3255.50      983.64   2694.14 o 
 -15  22   5      521.64      328.57   2612.13 o 
 -12  22   5    25113.48    21745.56   3631.65 o 
  -9  22   5    25040.99    22984.71   3315.39 o 
  -6  22   5     4957.00     9036.21   2850.47 o 
  -3  22   5    15225.37     9788.01   3504.10 o 
 -20  23   5    25220.61    27182.52   4003.39 o 
 -17  23   5     2572.24     4581.07   2881.38 o 
 -14  23   5      673.78    -2421.48   3085.07 o 
 -11  23   5      971.00    -2114.28   2834.33 o 
  -8  23   5     9923.16     9140.40   3403.41 o 
  -5  23   5       43.72     -561.56   2875.34 o 
  -2  23   5     1446.30     1092.28   3582.68 o 
 -19  24   5     2456.00     -426.91   3181.30 o 
 -16  24   5      208.06      512.27   3478.51 o 
 -13  24   5     6892.17     3395.56   3288.81 o 
 -10  24   5     6856.98     1837.63   3582.54 o 
  -7  24   5     6095.43     5013.02   3233.87 o 
  -4  24   5     1047.42    -2476.02   3772.82 o 
 -18  25   5        6.83      801.35   3581.81 o 
 -15  25   5     5180.94     3832.62   3603.75 o 
 -12  25   5     9483.75     6145.26   3843.40 o 
  -9  25   5    15058.38    16119.63   4505.76 o 
   0   0   6   147339.63   323124.53  30111.02 o 
  -1   2   6    32084.76    11058.13    678.03 o 
  -3   3   6   137394.81   131325.92   3834.09 o 
   0   3   6   130066.38   117236.31   3096.00 o 
  -2   4   6   725243.19   698885.81  10855.24 o 
  -4   5   6    43769.37    44786.00   1847.18 o 
  -1   5   6  1052195.50  1122719.75  16630.45 o 
  -6   6   6   450186.84   475950.03  14552.02 o 
  -3   6   6   207698.84   211798.55   3913.09 o 
   0   6   6  3406348.75  3770670.25  74239.32 o 
  -5   7   6    13562.40    20541.16   1168.77 o 
  -2   7   6  1258118.75  1344584.88  19946.89 o 
  -7   8   6   115648.99   127873.80   3081.95 o 
  -4   8   6    73990.53    69171.80   1983.61 o 
  -1   8   6  1831396.25  1998525.75  30480.07 o 
  -9   9   6     1992.37      855.81   1165.19 o 
  -6   9   6    38500.96    26767.67   1212.51 o 
  -3   9   6   196347.11   213919.42   4233.58 o 
   0   9   6   120895.10   139695.98   4732.16 o 
  -8  10   6    17452.63    15509.22   1170.27 o 
  -5  10   6   277928.78   285977.50   5141.68 o 
  -2  10   6      344.63     -816.94    816.94 o 
 -10  11   6   159835.81   151823.13   3905.14 o 
  -7  11   6     2419.63     2399.31    813.63 o 
  -4  11   6    27998.70    25936.96   1543.13 o 
  -1  11   6     4491.86     4354.15   1293.36 o 
 -12  12   6   220452.08   216943.22   7667.98 o 
  -9  12   6   144302.66   145240.95   5076.29 o 
  -6  12   6    57351.84    62235.43   2198.77 o 
  -3  12   6     4738.79     7454.73   1274.20 o 
   0  12   6    10050.16    14283.87   2467.88 o 
 -11  13   6   382082.16   370584.28   7452.36 o 
  -8  13   6     4601.42     6254.60   1276.19 o 
  -5  13   6    39198.52    44994.09   2089.49 o 
  -2  13   6    29260.03    32050.91   2170.90 o 
 -13  14   6   277369.53   251758.42   6181.19 o 
 -10  14   6   171470.78   169452.33   4537.69 o 
  -7  14   6      348.83     -791.97   1193.76 o 
  -4  14   6    26492.69    28028.38   1877.33 o 
  -1  14   6     7168.31     5352.24   1623.13 o 
 -15  15   6   126324.87   123761.39   7641.48 o 
 -12  15   6   156680.63   166852.39   6678.44 o 
  -9  15   6   114145.40   113918.54   3769.81 o 
  -6  15   6   191894.45   182879.52   4344.55 o 
  -3  15   6    19130.09    28661.29   2073.62 o 
   0  15   6     1891.93     3925.39   2539.22 o 
 -14  16   6    80934.59    86193.48   4293.54 o 
 -11  16   6     7098.32     6689.01   1913.44 o 
  -8  16   6   159142.55   130468.69   4137.35 o 
  -5  16   6      352.53     -499.02   1296.63 o 
  -2  16   6    11333.92    11891.76   1984.92 o 
 -16  17   6      560.34    -1143.16   1994.45 o 
 -13  17   6     9782.70     8348.30   2246.82 o 
 -10  17   6    21569.16    23443.45   2263.99 o 
  -7  17   6   155060.83   159602.44   4727.20 o 
  -4  17   6   139326.42   142802.20   4546.29 o 
  -1  17   6      146.93    -1619.72   1977.09 o 
 -18  18   6    39970.80    43625.45   4984.81 o 
 -15  18   6    74700.59    82603.97   4481.32 o 
 -12  18   6    13016.25    16057.86   2561.19 o 
  -9  18   6   120272.15   131448.45   4703.86 o 
  -6  18   6   115138.09   110127.42   4617.25 o 
  -3  18   6   303641.50   327941.44   7871.81 o 
   0  18   6     5486.87     8286.85   3518.40 o 
 -17  19   6     1328.65      634.70   2328.46 o 
 -14  19   6       32.37    -1865.84   2165.60 o 
 -11  19   6    82912.57    72085.23   3964.31 o 
  -8  19   6   247846.94   253570.58   7425.84 o 
  -5  19   6   146684.77   154116.05   5602.95 o 
  -2  19   6    11925.54     9920.36   2456.91 o 
 -19  20   6    48738.99    51556.41   4100.90 o 
 -16  20   6    19882.07    14295.94   2713.32 o 
 -13  20   6    11457.63    15514.71   2810.82 o 
 -10  20   6   350057.91   355191.78  10208.75 o 
  -7  20   6    50324.52    51054.71   3729.63 o 
  -4  20   6   130474.12   139937.06   5875.47 o 
  -1  20   6    37954.60    45749.50   3870.75 o 
 -21  21   6    16374.69     9203.31   4541.81 o 
 -18  21   6    10801.51    16760.31   3061.27 o 
 -15  21   6    10835.95     7917.54   2817.94 o 
 -12  21   6     4373.37     3795.84   2744.02 o 
  -9  21   6    21679.95    21546.22   3218.18 o 
  -6  21   6    36831.00    41182.58   3919.04 o 
  -3  21   6     6023.06     7368.68   2750.76 o 
   0  21   6    14338.48    17854.21   4739.64 o 
 -20  22   6     7246.23     3605.07   2970.51 o 
 -17  22   6      468.56     -182.19   2497.42 o 
 -14  22   6     1232.81    -1198.33   2681.90 o 
 -11  22   6     7025.15     9789.20   3105.73 o 
  -8  22   6       77.53    -2522.15   2522.15 o 
  -5  22   6     1408.60     -925.00   2938.00 o 
  -2  22   6    14042.59    13338.71   3990.10 o 
 -19  23   6    11640.60    11852.10   3516.10 o 
 -16  23   6     2575.03     3110.79   2968.68 o 
 -13  23   6      163.92    -2945.91   2945.91 o 
 -10  23   6     5317.56     3116.26   2981.04 o 
  -7  23   6      115.88      331.03   2881.69 o 
  -4  23   6      561.10     1396.05   3412.56 o 
 -18  24   6     4862.10     4280.19   3413.83 o 
 -15  24   6    52715.93    62508.86   5338.06 o 
 -12  24   6    21984.46    28003.54   4095.11 o 
  -9  24   6    22656.95    27980.43   4525.79 o 
  -6  24   6     5634.56     7440.78   3327.08 o 
 -17  25   6    86430.92    91497.78   7262.15 o 
 -14  25   6    18929.69    16016.78   4099.56 o 
 -11  25   6    14381.60    26626.13   4789.70 o 
  -8  25   6    20055.11    15630.07   4795.44 o 
  -2   3   7    46911.73    32925.98   1213.46 o 
  -1   4   7   358668.03   315922.09   5312.40 o 
  -3   5   7   174523.78   227367.06   4277.25 o 
  -5   6   7   140386.58   163336.34   3658.57 o 
  -2   6   7   392593.38   342661.44   5647.41 o 
  -4   7   7    64343.85    67399.34   1878.59 o 
  -1   7   7   317164.03   314463.97   5379.90 o 
  -6   8   7   506002.72   464966.69   8186.97 o 
  -3   8   7     1270.48     1287.29    601.68 o 
  -8   9   7    10739.88    17261.26   1315.26 o 
  -5   9   7     7435.10    11192.86    978.82 o 
  -2   9   7   370758.09   369075.16   6304.03 o 
  -7  10   7      365.23     2552.42    864.17 o 
  -4  10   7       94.56      249.78    701.96 o 
  -1  10   7   302964.94   320305.38   5807.87 o 
  -9  11   7    21994.25    31735.80   1846.77 o 
  -6  11   7    17630.83    20562.49   1292.58 o 
  -3  11   7       68.97     -304.41    915.49 o 
 -11  12   7    89013.16    98451.65   3537.42 o 
  -8  12   7   548859.88   556481.50   9633.43 o 
  -5  12   7   313577.56   328947.13   6270.10 o 
  -2  12   7   124949.83   135208.13   3590.72 o 
 -10  13   7   320794.81   325281.19   6766.05 o 
  -7  13   7     5214.44     2955.95   1092.04 o 
  -4  13   7      396.41     -785.28   1145.39 o 
  -1  13   7   563485.13   560292.81  10462.57 o 
 -12  14   7   803852.56   781355.00  15960.69 o 
  -9  14   7      498.39      -32.29   1364.48 o 
  -6  14   7    96881.84    98180.60   3041.74 o 
  -3  14   7   844835.81   863684.88  14504.78 o 
 -14  15   7     2130.87     -366.90   1666.74 o 
 -11  15   7   124772.50   120436.20   4730.29 o 
  -8  15   7       13.76    -1341.35   1341.35 o 
  -5  15   7    37120.03    41600.54   2246.85 o 
  -2  15   7      356.61      278.28   1452.40 o 
 -13  16   7     2669.11     3200.24   1789.75 o 
 -10  16   7    35624.73    38346.31   2660.05 o 
  -7  16   7       82.28     -348.32   1427.61 o 
  -4  16   7    22559.40    20873.24   1866.82 o 
  -1  16   7    66538.39    64799.60   4512.24 o 
 -15  17   7   260381.88   245895.53   7249.25 o 
 -12  17   7   100771.45    90234.91   5077.77 o 
  -9  17   7      109.53      249.64   1610.31 o 
  -6  17   7    52119.55    56455.95   2967.83 o 
  -3  17   7   457447.41   461687.03   9334.10 o 
 -17  18   7     3761.35    -1151.55   2139.23 o 
 -14  18   7   217097.95   206069.61   6853.49 o 
 -11  18   7    16641.90    19277.61   2685.65 o 
  -8  18   7    81377.44    87253.10   4220.78 o 
  -5  18   7   140309.66   157810.16   5222.35 o 
  -2  18   7   178818.08   176352.63   6048.19 o 
 -16  19   7     8287.78     8165.21   2453.93 o 
 -13  19   7      999.47      200.57   2700.43 o 
 -10  19   7    57230.85    58116.72   3703.96 o 
  -7  19   7     1318.43     -461.75   2094.25 o 
  -4  19   7    54773.30    58610.19   3508.95 o 
  -1  19   7     9294.63     4930.54   2303.39 o 
 -18  20   7        7.68    -1414.50   2395.49 o 
 -15  20   7    20943.16    27482.37   3202.91 o 
 -12  20   7    22614.41    19639.54   2943.81 o 
  -9  20   7    20918.62    20289.76   2797.10 o 
  -6  20   7    25109.04    22666.88   2957.08 o 
  -3  20   7    31626.63    40892.57   3622.01 o 
 -20  21   7    24014.67    28728.90   4156.52 o 
 -17  21   7    23930.72    25715.79   3438.34 o 
 -14  21   7    17287.87    11085.60   2907.72 o 
 -11  21   7     1837.08     3567.54   2566.97 o 
  -8  21   7     1979.48     3276.98   2387.06 o 
  -5  21   7    16096.20    20065.48   3278.57 o 
  -2  21   7     8794.94    12413.57   3179.04 o 
 -19  22   7     7192.16     6607.74   2941.00 o 
 -16  22   7     5115.15     4360.57   2819.83 o 
 -13  22   7    28533.97    33649.21   4820.95 o 
 -10  22   7     6502.81    10330.56   3055.61 o 
  -7  22   7      569.51     1695.38   2602.68 o 
  -4  22   7    13539.72    18116.98   3418.31 o 
  -1  22   7    59681.21    67346.13   5142.93 o 
 -21  23   7   106634.80   108241.90   6155.21 o 
 -18  23   7     8213.67     3627.15   3106.13 o 
 -15  23   7    13508.68    10989.35   3682.64 o 
 -12  23   7     6047.65     4667.72   3030.66 o 
  -9  23   7      179.62    -1676.92   3115.87 o 
  -6  23   7     1599.58    -1006.26   3126.75 o 
  -3  23   7   173577.41   193833.61   9430.78 o 
 -20  24   7    33459.54    32946.46   4358.97 o 
 -17  24   7    13941.80    16461.54   3852.52 o 
 -14  24   7     7206.76     7383.68   3443.40 o 
 -11  24   7    33303.27    39945.69   5037.76 o 
  -8  24   7     3161.38     5119.71   3673.95 o 
  -5  24   7    12448.18    10431.45   3533.41 o 
 -16  25   7     1135.88     7596.46   3766.75 o 
 -13  25   7     6048.43     6774.40   3565.50 o 
 -10  25   7    29993.11    39533.71   5244.26 o 
   0   1   8  2539986.50  2569050.75  59024.55 o 
  -2   2   8    34797.83    18247.04   1160.66 o 
  -1   3   8   482399.16   608084.94   9613.39 o 
  -3   4   8     3350.36     1798.73    640.37 o 
   0   4   8   394578.38   360704.75   9268.90 o 
  -5   5   8  3147626.25  3021916.75  78311.79 o 
  -2   5   8    16433.97    17262.40    912.32 o 
  -4   6   8  1328471.88  1281691.25  20520.99 o 
  -1   6   8   551851.13   513892.47   8163.89 o 
  -6   7   8  2065360.13  1962333.75  33919.36 o 
  -3   7   8    78010.25    77698.97   2437.88 o 
   0   7   8      200.62     1411.19   1219.33 o 
  -8   8   8   225296.41   200286.84   7503.53 o 
  -5   8   8   224271.36   217091.98   4215.20 o 
  -2   8   8   149606.63   146298.38   3077.82 o 
  -7   9   8    58468.03    50213.79   2173.96 o 
  -4   9   8    38827.06    36115.90   1645.49 o 
  -1   9   8   235399.86   248681.00   4674.17 o 
  -9  10   8    21424.77    26548.44   1613.46 o 
  -6  10   8   218350.08   214479.33   4337.51 o 
  -3  10   8   142224.80   131468.72   3031.00 o 
   0  10   8   605639.25   574502.75  13850.02 o 
 -11  11   8   283103.56   317873.84   9729.70 o 
  -8  11   8     7801.25     5992.78   1094.56 o 
  -5  11   8    18512.98    19640.49   1419.16 o 
  -2  11   8   135519.05   125236.66   3209.28 o 
 -10  12   8   177161.33   164664.88   5164.40 o 
  -7  12   8    48606.10    49751.79   1975.00 o 
  -4  12   8   326488.09   304949.78   5678.12 o 
  -1  12   8   792312.94   789456.25  13190.49 o 
 -12  13   8    17788.42    21292.56   2283.61 o 
  -9  13   8   239124.83   233731.23   5508.97 o 
  -6  13   8    51310.08    59006.05   2327.10 o 
  -3  13   8   964677.31   993253.44  16166.03 o 
   0  13   8   515176.88   512752.56  13171.31 o 
 -14  14   8   203725.69   169094.70  11327.53 o 
 -11  14   8    31626.49    33231.49   2693.05 o 
  -8  14   8     1101.50     1695.38   1407.57 o 
  -5  14   8    72710.59    74839.73   3302.90 o 
  -2  14   8   973495.69   985415.63  17023.99 o 
 -13  15   8     2959.88     4411.13   1830.48 o 
 -10  15   8     1672.12    -1557.62   1557.62 o 
  -7  15   8   287295.72   283932.84   6247.00 o 
  -4  15   8    14421.62    17620.96   1743.66 o 
  -1  15   8     8659.64     7541.67   1660.36 o 
 -15  16   8    23853.03    14863.68   2450.96 o 
 -12  16   8     8423.68    10174.18   2027.38 o 
  -9  16   8     4098.39     4458.12   1654.06 o 
  -6  16   8    89784.95    93174.84   3392.66 o 
  -3  16   8    26089.01    32550.82   2281.43 o 
   0  16   8    71545.81    81975.94   6023.18 o 
 -17  17   8    19508.49    19238.92   4012.74 o 
 -14  17   8    98387.28    93423.13   4653.44 o 
 -11  17   8    28334.13    23667.38   2667.24 o 
  -8  17   8    76452.16    76109.48   3536.23 o 
  -5  17   8     9947.48     8397.69   1781.40 o 
  -2  17   8    24146.03    21802.35   2334.00 o 
 -16  18   8   263171.88   270293.03   8180.56 o 
 -13  18   8   106145.41   105185.91   4926.11 o 
 -10  18   8   768133.50   742534.75  17566.45 o 
  -7  18   8    12939.61    10188.27   2104.85 o 
  -4  18   8    19585.21    17198.61   2346.81 o 
  -1  18   8    17842.93    18984.74   2838.60 o 
 -18  19   8    23729.73    23854.76   3200.69 o 
 -15  19   8   480393.22   490541.34  15055.11 o 
 -12  19   8   211185.89   190799.72   6624.34 o 
  -9  19   8   991399.75  1030378.88  23550.81 o 
  -6  19   8    14636.46    17403.59   2665.26 o 
  -3  19   8   165711.92   183474.39   6676.85 o 
   0  19   8    19044.10    17961.08   4166.34 o 
 -20  20   8    52243.56    53286.84   5956.71 o 
 -17  20   8   163145.59   175433.58   8369.35 o 
 -14  20   8    41609.50    46474.54   3688.48 o 
 -11  20   8   496653.06   521856.22  12226.59 o 
  -8  20   8    10490.50     9092.76   2505.90 o 
  -5  20   8    36962.16    45528.48   3664.36 o 
  -2  20   8     9262.35    15406.16   3095.22 o 
 -19  21   8     6080.88     8359.81   2840.60 o 
 -16  21   8   112218.23   105646.68   5494.22 o 
 -13  21   8     1190.49     -519.15   2634.57 o 
 -10  21   8    21654.39    17553.65   3285.29 o 
  -7  21   8   162700.44   177787.25   6853.29 o 
  -4  21   8     8025.42    10941.15   3198.72 o 
  -1  21   8     2720.36     2848.02   2933.78 o 
 -21  22   8     1355.01     2273.94   3077.37 o 
 -18  22   8     7169.17    13122.09   3065.24 o 
 -15  22   8     2884.33     3307.81   2649.85 o 
 -12  22   8     3774.80     5728.81   3165.03 o 
  -9  22   8    41331.64    47149.56   4440.25 o 
  -6  22   8    10903.48    12480.07   3077.10 o 
  -3  22   8     1304.58     5861.55   3051.11 o 
   0  22   8    32537.79    22205.24   5814.47 o 
 -20  23   8     7828.60    12905.72   3381.99 o 
 -17  23   8    25349.99    26829.97   3861.08 o 
 -14  23   8    23797.77    24583.14   4194.08 o 
 -11  23   8   107939.03   120149.18   7989.39 o 
  -8  23   8    30695.67    32241.69   4592.50 o 
  -5  23   8     2623.10     4849.96   3272.90 o 
  -2  23   8    64793.52    75606.41   6101.28 o 
 -19  24   8    30011.24    28444.72   4204.66 o 
 -16  24   8    77179.75    86240.52   6127.50 o 
 -13  24   8    32147.44    32255.44   4378.85 o 
 -10  24   8    27752.52    34088.98   4814.72 o 
  -7  24   8    27662.29    36630.75   5727.28 o 
 -15  25   8   142397.52   161167.91   9343.50 o 
 -12  25   8      646.32    -2461.71   3283.56 o 
  -9  25   8   485244.34   532555.94  16400.21 o 
  -1   2   9    24793.98    23994.80   1103.29 o 
  -2   4   9   118253.33   148414.89   3044.88 o 
  -4   5   9   400571.56   352535.13   6623.36 o 
  -1   5   9   100987.92   114420.84   2485.37 o 
  -3   6   9       21.53      791.09    598.31 o 
  -5   7   9   621254.69   502512.25   9369.13 o 
  -2   7   9    39779.15    40520.46   1475.78 o 
  -7   8   9   305364.44   279524.38   5725.51 o 
  -4   8   9   215877.88   214053.81   4511.02 o 
  -1   8   9    38317.19    38522.21   1609.01 o 
  -6   9   9       10.76     1161.38    661.30 o 
  -3   9   9     6708.89     9697.57    944.25 o 
  -8  10   9     9413.94    13190.28   1297.14 o 
  -5  10   9   107593.16   118943.81   3029.13 o 
  -2  10   9    69313.48    67800.88   2228.30 o 
 -10  11   9    11904.55    10456.92   1790.76 o 
  -7  11   9  1255249.63  1222548.00  19980.72 o 
  -4  11   9   889882.81   900493.94  14534.09 o 
  -1  11   9    55308.63    63823.93   2310.09 o 
  -9  12   9   550033.19   534415.56   9820.15 o 
  -6  12   9   158196.22   154260.06   3755.15 o 
  -3  12   9    10004.13    10961.39   1318.41 o 
 -11  13   9   729732.63   673585.38  14114.01 o 
  -8  13   9   582888.00   599470.19  11292.68 o 
  -5  13   9   784134.31   795544.13  13333.22 o 
  -2  13   9   615543.06   658878.81  11013.70 o 
 -13  14   9    82154.35    80404.62   5119.02 o 
 -10  14   9     1840.20     1381.60   1672.94 o 
  -7  14   9    39189.55    38345.51   2357.00 o 
  -4  14   9    29001.96    26922.03   2117.39 o 
  -1  14   9   148241.86   152844.97   4401.90 o 
 -12  15   9    31185.54    33863.40   2778.72 o 
  -9  15   9   112511.14   113816.80   4051.02 o 
  -6  15   9    18680.97    24456.10   1970.89 o 
  -3  15   9   494480.91   510418.63   9783.49 o 
 -14  16   9   418751.41   405237.41   9917.98 o 
 -11  16   9    24078.29    24480.55   2578.85 o 
  -8  16   9   128150.14   130592.28   4417.74 o 
  -5  16   9     1908.36     1760.22   1459.33 o 
  -2  16   9   212182.67   202987.28   6725.50 o 
 -16  17   9    77636.94    77525.84   4437.93 o 
 -13  17   9   703392.44   671759.50  14601.29 o 
 -10  17   9    41770.97    47910.45   4272.00 o 
  -7  17   9     3514.66     4572.18   1796.66 o 
  -4  17   9   117182.50   113893.75   3953.29 o 
  -1  17   9    48174.44    53223.45   3689.73 o 
 -15  18   9   410831.63   405233.19  10200.93 o 
 -12  18   9    40257.39    40350.90   4207.40 o 
  -9  18   9    43242.81    43886.54   3449.76 o 
  -6  18   9      684.34    -1705.35   1705.35 o 
  -3  18   9    48004.77    48513.79   3165.49 o 
 -17  19   9    18935.20    18607.06   2955.21 o 
 -14  19   9   126130.61   112455.53   5909.79 o 
 -11  19   9   209860.42   206556.92   6957.69 o 
  -8  19   9      422.08      789.87   2000.27 o 
  -5  19   9    10948.79    10870.36   2518.22 o 
  -2  19   9   107666.23   118102.32   5806.82 o 
 -19  20   9    64811.92    72157.91   5615.09 o 
 -16  20   9   149292.30   169194.94   6766.96 o 
 -13  20   9    35613.52    32487.49   3246.80 o 
 -10  20   9    30280.21    32919.57   3533.06 o 
  -7  20   9     7028.90     3320.35   2314.23 o 
  -4  20   9   219726.63   207469.52   8295.11 o 
  -1  20   9     2891.18     1952.64   2522.37 o 
 -18  21   9   211059.89   211636.41   9465.30 o 
 -15  21   9    33278.33    37245.58   3638.61 o 
 -12  21   9    89113.27    99683.49   5433.94 o 
  -9  21   9     9062.58     7256.22   2960.05 o 
  -6  21   9    22930.20    19849.42   3359.97 o 
  -3  21   9   271261.53   282010.78   9982.08 o 
 -20  22   9    23134.53    23403.81   3690.69 o 
 -17  22   9    45906.82    58112.35   4403.39 o 
 -14  22   9      382.06     1592.19   2600.59 o 
 -11  22   9     2373.47     1437.10   2775.98 o 
  -8  22   9    47261.04    49929.14   4629.36 o 
  -5  22   9   213407.89   228867.34   9148.82 o 
  -2  22   9    85081.16    89137.86   6146.04 o 
 -19  23   9     1730.84     4909.61   3015.51 o 
 -16  23   9    76758.30    72742.39   5163.41 o 
 -13  23   9    34471.40    41409.72   4433.12 o 
 -10  23   9     2844.08     6515.54   3331.46 o 
  -7  23   9    20347.12    23656.43   4953.01 o 
  -4  23   9     7046.71     6754.48   3463.07 o 
 -18  24   9    21469.72    24406.61   4043.10 o 
 -15  24   9    96371.22    86338.78   6064.70 o 
 -12  24   9     4738.62    -1840.43   3174.21 o 
  -9  24   9    58516.77    61645.66   5732.76 o 
  -6  24   9      729.53     -386.09   3624.38 o 
 -14  25   9      198.65       68.49   3761.42 o 
 -11  25   9    26150.58    32662.89   5041.67 o 
  -1   1  10  9387579.00 11598007.00 288919.69 o 
   0   2  10   616022.38   791825.44  17587.80 o 
  -2   3  10     5834.85    11413.68    863.64 o 
  -4   4  10   301064.22   261654.41   7309.83 o 
  -1   4  10   156209.14   140965.63   3403.10 o 
  -3   5  10   135640.67   127072.17   2885.86 o 
   0   5  10    46723.64    57961.48   2539.17 o 
  -5   6  10   381703.28   377724.78   7140.85 o 
  -2   6  10    13178.45    10940.70    915.00 o 
  -7   7  10   877978.75   794904.13  21795.22 o 
  -4   7  10    15704.71    14231.24    970.35 o 
  -1   7  10    19572.47    17832.84   1154.84 o 
  -6   8  10     3789.11     1754.43    729.67 o 
  -3   8  10    77145.15    83393.96   2304.49 o 
   0   8  10   578717.63   583239.63  14924.53 o 
  -8   9  10   138506.42   134867.28   3366.84 o 
  -5   9  10   209949.41   198250.11   4405.70 o 
  -2   9  10   251022.02   255364.81   4804.27 o 
 -10  10  10    19722.80    24946.24   2496.21 o 
  -7  10  10    49915.34    51382.86   2049.09 o 
  -4  10  10    67974.16    58741.89   1979.66 o 
  -1  10  10   915841.81   901626.75  14165.28 o 
  -9  11  10      114.08    -1079.94   1079.94 o 
  -6  11  10   182120.98   168168.70   4012.70 o 
  -3  11  10   373234.41   377471.03   6687.12 o 
   0  11  10      885.95    -1899.39   1899.39 o 
 -11  12  10      134.89    -1329.47   1541.81 o 
  -8  12  10   814161.63   764465.06  13297.33 o 
  -5  12  10  1362230.75  1321948.88  21000.63 o 
  -2  12  10   257278.88   254239.53   5199.68 o 
 -13  13  10   175465.17   169928.56   8030.18 o 
 -10  13  10   623558.75   597611.81  12777.78 o 
  -7  13  10  1457545.13  1360942.38  21605.64 o 
  -4  13  10  1099890.50  1082314.50  18250.29 o 
  -1  13  10    30851.70    32275.57   2107.56 o 
 -12  14  10    14870.74    10873.80   2042.50 o 
  -9  14  10   253709.59   230373.06   5713.03 o 
  -6  14  10   264261.16   261858.55   5870.23 o 
  -3  14  10   472942.03   469942.94   8749.21 o 
   0  14  10     1898.39    -2153.67   2153.67 o 
 -14  15  10    66280.88    68047.34   3930.16 o 
 -11  15  10    16342.61    17326.18   2334.49 o 
  -8  15  10     8955.23    10476.96   1827.21 o 
  -5  15  10     3819.56     3216.02   1508.69 o 
  -2  15  10    10549.10    11269.63   1839.20 o 
 -16  16  10    16211.46    20319.43   5875.31 o 
 -13  16  10    64368.63    58551.44   3765.11 o 
 -10  16  10       60.12     -995.45   1751.86 o 
  -7  16  10    82159.55    78648.85   3495.21 o 
  -4  16  10    42146.55    41140.75   2601.83 o 
  -1  16  10   106934.20   117396.13   4918.73 o 
 -15  17  10    92817.88    94582.34   4752.14 o 
 -12  17  10    71617.05    73425.55   4192.64 o 
  -9  17  10    75645.19    82697.17   4206.58 o 
  -6  17  10   125252.77   140260.95   4781.55 o 
  -3  17  10    36086.96    41713.23   2903.07 o 
   0  17  10     1194.03      481.91   2950.45 o 
 -17  18  10    46983.04    44013.35   3626.06 o 
 -14  18  10   107860.48    99528.70   5248.15 o 
 -11  18  10    51082.82    49381.43   6162.22 o 
  -8  18  10   243824.19   246851.83   7640.71 o 
  -5  18  10     7896.19     5109.70   2094.25 o 
  -2  18  10   168092.11   156419.50   7372.08 o 
 -19  19  10     4152.75     4443.98   3782.17 o 
 -16  19  10   311154.69   323476.50   9571.69 o 
 -13  19  10    86826.46   102223.21   5115.92 o 
 -10  19  10   397872.09   389016.06  10410.96 o 
  -7  19  10     6751.17     8365.68   2469.91 o 
  -4  19  10   191067.11   196811.61   6760.33 o 
  -1  19  10    51930.49    59768.07   4641.26 o 
 -18  20  10    58819.31    47793.10   3968.89 o 
 -15  20  10    78459.19    70110.17   4532.94 o 
 -12  20  10     5567.93     8738.04   2754.89 o 
  -9  20  10    98050.66   103273.26   5386.31 o 
  -6  20  10    11512.57    12875.93   2767.75 o 
  -3  20  10   256644.81   268087.22   9382.89 o 
   0  20  10    59800.68    57325.02  10173.26 o 
 -20  21  10      755.30     2335.95   2873.68 o 
 -17  21  10   194587.55   192566.50   7462.72 o 
 -14  21  10    18218.58    13675.08   2793.15 o 
 -11  21  10    10275.76    13889.15   3015.45 o 
  -8  21  10    88863.88    94683.71   5805.49 o 
  -5  21  10     3326.12     4938.94   3066.01 o 
  -2  21  10    26319.95    30039.63   4111.86 o 
 -19  22  10    23711.29    28097.37   4634.69 o 
 -16  22  10      382.84      867.53   2703.55 o 
 -13  22  10    50791.29    48931.05   4506.53 o 
 -10  22  10    40837.88    39531.01   4794.65 o 
  -7  22  10    17012.06    20390.19   3638.47 o 
  -4  22  10     1293.06     3277.81   3157.70 o 
  -1  22  10    30809.28    39594.95   5507.53 o 
 -18  23  10    17148.75    19756.01   3527.55 o 
 -15  23  10    30519.53    25098.12   4083.65 o 
 -12  23  10    77687.35    70807.68   5858.75 o 
  -9  23  10    11235.14     9616.12   3385.36 o 
  -6  23  10     7297.25    12050.06   3832.87 o 
  -3  23  10     8152.41     9335.55   3747.45 o 
 -17  24  10    13223.56     6859.19   3430.26 o 
 -14  24  10   141690.19   150572.70   7836.00 o 
 -11  24  10     1612.10      321.19   3208.07 o 
  -8  24  10   158455.72   161344.72  11772.93 o 
  -5  24  10    14501.93    17832.13   4450.55 o 
 -16  25  10   318044.41   304091.25  11467.96 o 
 -13  25  10    22176.61    21632.12   4634.00 o 
 -10  25  10   394699.94   418064.66  15389.03 o 
  -1   3  11   137685.48   121616.31   2798.34 o 
  -3   4  11    43907.00    34114.34   1432.66 o 
  -2   5  11    24106.98    17257.58   1074.58 o 
  -4   6  11    46988.00    62053.82   1977.33 o 
  -1   6  11   961134.19   928409.63  14683.83 o 
  -6   7  11   289608.69   272421.03   5588.49 o 
  -3   7  11    28806.17    27951.22   1384.59 o 
  -5   8  11   299770.91   262708.03   5209.26 o 
  -2   8  11    12963.41    12627.22   1076.51 o 
  -7   9  11     3811.23     4087.18   1022.38 o 
  -4   9  11     6924.75     6891.58    890.80 o 
  -1   9  11   105911.73   108825.02   2859.11 o 
  -9  10  11    71399.59    58170.97   2200.26 o 
  -6  10  11   202407.28   207214.58   4294.64 o 
  -3  10  11    79690.66    85782.40   2493.26 o 
  -8  11  11   478911.63   454291.09   8929.49 o 
  -5  11  11   133771.48   132618.28   3507.43 o 
  -2  11  11   179781.59   174230.78   3961.18 o 
 -10  12  11   132664.70   146521.39   5043.98 o 
  -7  12  11   636345.88   636143.88  11364.00 o 
  -4  12  11   577290.63   584849.50  10193.67 o 
  -1  12  11   112564.70   114417.89   3548.58 o 
 -12  13  11   138457.80   137670.03   5113.21 o 
  -9  13  11   307271.97   280784.06   6782.14 o 
  -6  13  11   126196.30   127753.69   3822.95 o 
  -3  13  11    52703.78    53348.96   2637.03 o 
 -11  14  11   274945.16   251921.25   6904.24 o 
  -8  14  11   141685.83   137599.03   4550.56 o 
  -5  14  11   264856.78   267571.16   5998.43 o 
  -2  14  11    54555.55    55659.34   2817.77 o 
 -13  15  11   178240.45   171909.83   6177.98 o 
 -10  15  11    13798.67    14683.78   2253.95 o 
  -7  15  11    49780.64    52663.80   2883.72 o 
  -4  15  11     8030.12     9248.21   1683.94 o 
  -1  15  11    35379.20    38201.58   2699.31 o 
 -15  16  11    45053.55    41215.43   3338.70 o 
 -12  16  11     8093.40     8810.44   2224.57 o 
  -9  16  11     8747.85     6044.08   2119.19 o 
  -6  16  11      221.23     -965.73   1536.39 o 
  -3  16  11    90279.67    92133.09   4080.23 o 
 -14  17  11   133755.11   128523.36   5483.99 o 
 -11  17  11    17906.39     9241.40   2419.98 o 
  -8  17  11    26987.15    27323.86   2592.55 o 
  -5  17  11       27.55      471.72   1746.85 o 
  -2  17  11   122257.05   117859.77   6272.75 o 
 -16  18  11    10704.13    10603.30   2570.27 o 
 -13  18  11    96436.73    91497.34   4738.33 o 
 -10  18  11     5238.89     7077.40   2449.18 o 
  -7  18  11    62032.64    56718.59   3552.96 o 
  -4  18  11    72858.61    71831.66   4099.97 o 
  -1  18  11       54.07    -2366.39   2366.39 o 
 -18  19  11    70126.47    66833.25   4519.63 o 
 -15  19  11     9492.75    12175.30   2690.23 o 
 -12  19  11     2395.51     3324.84   2305.55 o 
  -9  19  11    17836.82    15529.69   2724.43 o 
  -6  19  11       53.27    -1909.77   2068.43 o 
  -3  19  11    20754.94    13711.37   3044.77 o 
 -17  20  11   364606.44   347481.75  10615.61 o 
 -14  20  11     6996.48     4832.32   2644.15 o 
 -11  20  11      789.41    -2205.35   2205.35 o 
  -8  20  11    43814.86    44937.76   3974.75 o 
  -5  20  11    48822.85    59736.87   4817.00 o 
  -2  20  11   118791.98   117587.17   6503.67 o 
 -19  21  11    37262.05    34433.37   3906.81 o 
 -16  21  11   138241.52   132504.27   7534.27 o 
 -13  21  11     3396.37     1038.86   2447.40 o 
 -10  21  11     6739.54     3314.82   2592.82 o 
  -7  21  11    11179.44     7427.61   3015.81 o 
  -4  21  11   285754.31   309631.69  10335.58 o 
  -1  21  11       79.29    -2349.79   3329.90 o 
 -21  22  11    20727.61    23328.31   3909.89 o 
 -18  22  11    47337.68    48125.94   4376.13 o 
 -15  22  11       72.12     -756.66   3386.89 o 
 -12  22  11     4728.61     2932.52   2863.14 o 
  -9  22  11    43446.38    51426.00   5448.83 o 
  -6  22  11     2471.49     1134.80   3421.76 o 
  -3  22  11    12173.99    10365.55   3658.85 o 
 -20  23  11    25920.89    27124.90   3995.25 o 
 -17  23  11     2801.04     -603.69   3266.94 o 
 -14  23  11    39847.59    36921.21   4327.16 o 
 -11  23  11    20676.86    20940.94   3760.46 o 
  -8  23  11   104749.92   106464.32   8142.68 o 
  -5  23  11    38669.14    35091.32   4773.02 o 
 -16  24  11   101954.59   109930.83   8431.10 o 
 -13  24  11     9046.74    10891.51   3797.27 o 
 -10  24  11    17455.33    11066.23   3688.67 o 
  -7  24  11    59020.60    62516.01   6481.90 o 
 -12  25  11       36.48    -3630.91   3630.91 o 
   0   0  12  1121379.38  1039633.13  43098.67 o 
  -1   2  12   259829.08   208567.00   4505.22 o 
  -3   3  12   342071.25   330193.47   8184.16 o 
   0   3  12   217729.22   249544.25   6525.27 o 
  -2   4  12     3538.50     4910.87    800.66 o 
  -4   5  12    72453.41    69675.30   2822.08 o 
  -1   5  12    81200.50    73552.01   2183.27 o 
  -6   6  12   117961.73   140004.23   6336.23 o 
  -3   6  12    69890.94    77593.95   2192.84 o 
   0   6  12  1652589.75  1581140.63  34523.52 o 
  -5   7  12      849.64      227.97    727.84 o 
  -2   7  12  1364869.25  1378228.25  21396.26 o 
  -7   8  12   226097.66   211569.55   4877.62 o 
  -4   8  12    61131.11    56015.39   2104.53 o 
  -1   8  12   759484.63   729101.88  11577.17 o 
  -9   9  12    73983.13    62834.80   4432.96 o 
  -6   9  12   262880.53   254684.84   5214.15 o 
  -3   9  12   183324.31   184241.78   3825.75 o 
   0   9  12     7494.95     4219.77   1855.36 o 
  -8  10  12    50148.38    52828.62   2631.14 o 
  -5  10  12     2885.96     1872.88   1083.60 o 
  -2  10  12    23356.36    25951.21   1586.35 o 
 -10  11  12    54901.14    49811.13   3093.77 o 
  -7  11  12    54426.74    50818.04   2418.61 o 
  -4  11  12        1.04    -1000.39   1000.39 o 
  -1  11  12   291916.22   294343.03   5904.96 o 
 -12  12  12   288023.38   257972.48   9913.09 o 
  -9  12  12   414550.69   369077.06   8741.23 o 
  -6  12  12    87014.55    74129.20   3045.89 o 
  -3  12  12    68891.33    67996.09   2704.09 o 
   0  12  12   160082.55   171478.88   6084.69 o 
 -11  13  12   263054.97   240110.28   6850.39 o 
  -8  13  12   189039.05   183028.88   5713.86 o 
  -5  13  12    92694.31    91446.86   3362.86 o 
  -2  13  12     3712.55     3096.86   2268.99 o 
 -13  14  12    70418.89    70754.28   4277.37 o 
 -10  14  12    65898.99    67465.77   3704.70 o 
  -7  14  12    74486.64    68625.26   3568.95 o 
  -4  14  12     9690.41    10015.69   1722.39 o 
  -1  14  12    83837.41   100373.30   3645.15 o 
 -15  15  12     8410.93     6137.84   3001.34 o 
 -12  15  12    65591.59    66716.19   5457.72 o 
  -9  15  12    16635.98    15602.46   2283.28 o 
  -6  15  12     6685.47     5223.85   1751.69 o 
  -3  15  12     5371.35     6514.10   1594.20 o 
   0  15  12    78602.97    92506.27   5582.19 o 
 -14  16  12     1327.33      699.87   1926.21 o 
 -11  16  12    25379.96    25012.66   2755.84 o 
  -8  16  12     5473.05     3130.80   1902.34 o 
  -5  16  12     1362.92     -527.37   1760.75 o 
  -2  16  12     2354.53       13.91   1810.54 o 
 -16  17  12     9274.34     3430.84   2139.62 o 
 -13  17  12     6539.32     6275.62   2243.07 o 
 -10  17  12    27210.04    24759.30   2764.58 o 
  -7  17  12      844.35     -996.55   1633.22 o 
  -4  17  12    50195.65    53419.29   3410.81 o 
  -1  17  12       39.01      253.32   2303.24 o 
 -18  18  12    54712.95    64427.25   6237.54 o 
 -15  18  12    11360.02    10838.34   2552.48 o 
 -12  18  12   139777.73   138062.94   5745.00 o 
  -9  18  12   116145.13   117870.55   5542.71 o 
  -6  18  12    26484.60    23363.62   2663.31 o 
  -3  18  12   142209.11   142352.88   7147.91 o 
   0  18  12     4751.78     4504.12   8389.05 o 
 -17  19  12    11233.33    10566.13   2813.22 o 
 -14  19  12    16735.28    12228.05   2567.60 o 
 -11  19  12     1280.74      922.04   2174.78 o 
  -8  19  12   208220.67   209843.56   7042.28 o 
  -5  19  12   127680.19   113476.69   5559.47 o 
  -2  19  12    70539.59    76283.34   5663.40 o 
 -19  20  12    19013.44    14387.81   3193.62 o 
 -16  20  12    11954.33    14173.98   2924.54 o 
 -13  20  12   128700.98   123930.45   5803.00 o 
 -10  20  12    70760.91    79556.07   4857.11 o 
  -7  20  12    40701.86    41357.28   4215.79 o 
  -4  20  12   104472.38   123393.34   7058.22 o 
  -1  20  12      438.68     2644.34   3828.28 o 
 -21  21  12      395.49       -6.78   4193.15 o 
 -18  21  12      170.05     -645.73   2725.92 o 
 -15  21  12    22873.03    24679.97   3226.95 o 
 -12  21  12    42400.39    37124.60   3919.90 o 
  -9  21  12    29325.48    28045.30   3878.82 o 
  -6  21  12     4774.35     5244.45   2984.07 o 
  -3  21  12     1548.65     1753.68   3269.87 o 
   0  21  12    18867.90    23865.08   7068.96 o 
 -20  22  12    16569.99    17677.04   3705.84 o 
 -17  22  12     3711.62     2128.70   2784.12 o 
 -14  22  12    44737.15    46631.71   5008.07 o 
 -11  22  12    10236.07     6481.32   3306.24 o 
  -8  22  12       16.99    -3123.26   3425.44 o 
  -5  22  12      846.15      771.92   3487.70 o 
  -2  22  12     1285.46    -4002.91   4002.91 o 
 -19  23  12     9140.03     9940.20   3362.22 o 
 -16  23  12    22777.22    26352.89   3637.86 o 
 -13  23  12     3220.77     9338.27   3207.80 o 
 -10  23  12      663.17    -2263.45   2860.08 o 
  -7  23  12       34.45     3176.71   3890.41 o 
  -4  23  12    10264.68    12973.17   4391.92 o 
 -15  24  12   104319.66   100549.98   6589.68 o 
 -12  24  12     4246.41     1191.02   3491.55 o 
  -9  24  12    27557.42    26687.40   4427.29 o 
  -2   3  13     2679.57       90.39    675.20 o 
  -1   4  13    15731.99    13977.02   1179.34 o 
  -3   5  13   200601.44   239576.22   4790.84 o 
  -5   6  13   227452.70   185921.27   4284.11 o 
  -2   6  13    22437.00    27667.71   1444.35 o 
  -4   7  13    10412.06    14704.72   1209.51 o 
  -1   7  13    41410.08    43006.80   1799.21 o 
  -6   8  13    39946.24    37479.41   1733.39 o 
  -3   8  13   348391.28   349455.50   6149.92 o 
  -8   9  13    46024.54    44707.82   2247.41 o 
  -5   9  13    66684.57    69481.59   2600.42 o 
  -2   9  13    63445.77    63908.46   2311.21 o 
  -7  10  13     4092.82     6218.78   1135.09 o 
  -4  10  13    24752.61    29198.24   1586.59 o 
  -1  10  13     1541.29     1384.26   1134.82 o 
  -9  11  13       23.31    -1498.50   1498.50 o 
  -6  11  13    35100.93    32981.41   1928.50 o 
  -3  11  13    31030.36    29919.44   1890.89 o 
 -11  12  13   134565.73   121246.91   4803.37 o 
  -8  12  13    30019.67    25903.07   2546.14 o 
  -5  12  13    15407.31    15226.37   1782.65 o 
  -2  12  13   143681.80   150080.56   4033.30 o 
 -10  13  13    44913.94    36055.26   2858.32 o 
  -7  13  13       23.89     -414.13   1680.41 o 
  -4  13  13     1003.51     -339.33   1323.24 o 
  -1  13  13     7350.50     7071.11   1622.40 o 
 -12  14  13   196334.27   181990.66   6061.07 o 
  -9  14  13     1521.34    -1580.71   1580.71 o 
  -6  14  13     7043.64     5268.29   1845.96 o 
  -3  14  13     1719.63     1390.94   1486.11 o 
 -14  15  13     2184.59     -647.24   1856.48 o 
 -11  15  13    72713.31    76084.00   4038.90 o 
  -8  15  13    31104.49    29797.94   2663.10 o 
  -5  15  13       47.66    -1718.67   1718.67 o 
  -2  15  13      468.49     2118.68   1672.11 o 
 -13  16  13    24887.85    27213.23   3017.93 o 
 -10  16  13     4312.80      726.06   1901.90 o 
  -7  16  13     2778.47     1614.93   1930.10 o 
  -4  16  13    41847.73    40174.64   3106.26 o 
  -1  16  13    16101.96    18651.54   2349.31 o 
 -15  17  13    13263.08     6135.31   2283.72 o 
 -12  17  13      975.31     2161.13   2055.09 o 
  -9  17  13     5789.24     2574.66   2069.52 o 
  -6  17  13        3.32    -1777.99   1777.99 o 
  -3  17  13    95881.28   106371.95   5824.18 o 
 -17  18  13       21.16    -2094.01   2094.01 o 
 -14  18  13     5466.44     6120.18   2346.12 o 
 -11  18  13    30024.85    28161.45   3151.91 o 
  -8  18  13    51713.29    58813.65   3815.50 o 
  -5  18  13     1270.81     -547.96   2011.72 o 
  -2  18  13    78495.24    71323.55   5337.87 o 
 -16  19  13    12604.08    10251.87   2706.54 o 
 -13  19  13     3870.96     4721.29   2462.32 o 
 -10  19  13    31276.12    32134.73   3214.65 o 
  -7  19  13     2917.55     1331.60   2260.06 o 
  -4  19  13    51907.25    53438.49   4904.97 o 
  -1  19  13    19607.71    19422.65   4593.42 o 
 -18  20  13       12.02     1132.17   2689.03 o 
 -15  20  13     2165.10    -1701.11   2413.65 o 
 -12  20  13     2915.36     2307.97   2391.87 o 
  -9  20  13    12949.38     9737.48   2853.15 o 
  -6  20  13        1.23      318.70   2592.57 o 
  -3  20  13    14544.76    17302.61   3648.78 o 
 -20  21  13     2188.07     2800.47   3017.94 o 
 -17  21  13      478.95     1362.12   2769.50 o 
 -14  21  13     1853.09    -2082.93   2828.03 o 
 -11  21  13     3140.08     3840.43   2431.77 o 
  -8  21  13    11469.49    12176.48   3290.76 o 
  -5  21  13    12717.66    14308.18   3388.89 o 
  -2  21  13    23382.42    20286.96   6563.79 o 
 -19  22  13    33634.01    21891.87   4121.52 o 
 -16  22  13      714.77     2144.74   2746.63 o 
 -13  22  13     1482.17     -927.33   2525.30 o 
 -10  22  13    31008.73    33520.55   4435.52 o 
  -7  22  13     6232.31     5229.39   3529.77 o 
  -4  22  13    17744.28    14659.10   4300.07 o 
 -18  23  13    10064.21    10730.52   3436.43 o 
 -15  23  13    11066.99     9275.41   3308.47 o 
 -12  23  13     1268.14     3502.92   3104.75 o 
  -9  23  13     1431.58     -603.24   3170.72 o 
  -6  23  13      526.54    -3493.41   3737.93 o 
 -17  24  13     2561.84    -1469.07   3241.55 o 
 -14  24  13    12488.17     9500.65   3710.98 o 
 -11  24  13    10928.45     4929.57   3745.48 o 
  -8  24  13     2672.74     7967.92   4351.80 o 
   0   1  14   431880.22   332164.38  15133.44 o 
  -2   2  14   174030.53   116060.16   4138.40 o 
  -1   3  14    16173.54     6353.45    993.55 o 
  -3   4  14     7234.73    10089.10    970.01 o 
   0   4  14    13248.53    19739.86   2381.93 o 
  -5   5  14      172.91     -709.63   1403.08 o 
  -2   5  14    17195.94    15993.65   1205.31 o 
  -4   6  14    22376.08    23028.24   1344.25 o 
  -1   6  14     9676.04     8872.83   1088.69 o 
  -6   7  14   149722.69   152989.88   3873.40 o 
  -3   7  14   278794.25   259738.59   5060.35 o 
   0   7  14   376081.09   392235.56   9995.52 o 
  -8   8  14   113542.99   104385.15   5454.65 o 
  -5   8  14    24992.47    29585.81   2225.87 o 
  -2   8  14    42305.60    40006.12   1799.78 o 
  -7   9  14     1856.81     -369.55   1004.05 o 
  -4   9  14    51674.22    55334.59   2128.56 o 
  -1   9  14     1142.36     1566.48   1135.09 o 
  -9  10  14     5364.88     4420.80   1712.29 o 
  -6  10  14     4943.68     4637.43   1174.48 o 
  -3  10  14      636.91     -976.29    976.29 o 
   0  10  14   175631.97   170567.75   5818.79 o 
 -11  11  14    51391.14    52464.52   4703.13 o 
  -8  11  14    77512.31    70575.45   4197.40 o 
  -5  11  14   414201.09   392267.88   8034.45 o 
  -2  11  14    63965.80    69051.38   3321.60 o 
 -10  12  14    86483.59    76965.20   3933.73 o 
  -7  12  14   663609.44   663025.81  13874.04 o 
  -4  12  14   311717.66   303922.25   6696.17 o 
  -1  12  14    12331.89    10137.18   1641.19 o 
 -12  13  14      145.24    -1585.54   1585.54 o 
  -9  13  14   222841.31   214410.36   6825.05 o 
  -6  13  14   518477.06   497989.75  12485.24 o 
  -3  13  14     6799.21     8464.24   1580.30 o 
   0  13  14    26464.44    29949.45   3364.38 o 
 -14  14  14    54695.04    41677.48   4655.03 o 
 -11  14  14      272.01     -233.65   1773.65 o 
  -8  14  14   127530.72   120870.35   4821.76 o 
  -5  14  14    43439.23    49821.81   3144.66 o 
  -2  14  14     6530.84     9015.41   1862.43 o 
 -13  15  14     2671.25    -1825.20   1825.20 o 
 -10  15  14     1337.15    -1556.96   1689.89 o 
  -7  15  14     8491.30     5401.35   1970.99 o 
  -4  15  14    38413.00    37591.50   2791.14 o 
  -1  15  14    46131.00    51635.82   3212.63 o 
 -15  16  14    10624.76     7426.56   2307.25 o 
 -12  16  14    23442.03    25458.56   2775.26 o 
  -9  16  14      295.62     1040.65   1911.27 o 
  -6  16  14     1788.00      490.77   1850.00 o 
  -3  16  14    15295.46    15042.27   2257.40 o 
   0  16  14    16304.27    20372.56   3746.53 o 
 -17  17  14      337.51    -3331.21   3331.21 o 
 -14  17  14     2020.22     1191.92   1942.75 o 
 -11  17  14    26261.88    29762.41   3104.89 o 
  -8  17  14      703.24     -843.96   1944.50 o 
  -5  17  14    10727.90    11549.65   2390.56 o 
  -2  17  14     1444.92     2955.85   2118.39 o 
 -16  18  14    16223.72    10737.04   2634.27 o 
 -13  18  14    54780.27    45372.84   3701.78 o 
 -10  18  14    23320.96    24214.86   2956.26 o 
  -7  18  14     1512.92      500.10   2122.17 o 
  -4  18  14        7.47    -1043.70   2468.60 o 
  -1  18  14    37534.59    31883.68   3886.28 o 
 -18  19  14    42198.52    44088.51   3924.02 o 
 -15  19  14    25964.85    23604.17   3524.81 o 
 -12  19  14    42067.34    37733.69   3463.16 o 
  -9  19  14     4130.67     4843.88   2438.65 o 
  -6  19  14     1604.29      819.49   2190.90 o 
  -3  19  14   101084.39   108148.13  10467.62 o 
   0  19  14    86928.09   107872.44  10316.98 o 
 -20  20  14    19003.59    18710.67   6672.03 o 
 -17  20  14    49307.05    49880.58   4182.88 o 
 -14  20  14    18689.11    14332.22   3001.05 o 
 -11  20  14     4396.19      785.98   2441.62 o 
  -8  20  14      494.77     -184.46   2429.92 o 
  -5  20  14    21975.54    22867.03   3551.28 o 
  -2  20  14    90434.87    97199.44   7793.39 o 
 -19  21  14    69066.70    69237.66   4907.75 o 
 -16  21  14    13786.17    10089.36   3200.86 o 
 -13  21  14     5845.54     4278.69   2674.72 o 
 -10  21  14     4744.56     2931.60   2433.64 o 
  -7  21  14     5360.27     7383.13   3154.83 o 
  -4  21  14     8661.72     8800.28   3487.71 o 
  -1  21  14    30159.22    27392.19   5303.27 o 
 -18  22  14    10104.51     3043.98   3042.60 o 
 -15  22  14     1381.88     1996.44   2804.49 o 
 -12  22  14     1024.87     2045.99   3403.42 o 
  -9  22  14      722.05     1874.70   3149.82 o 
  -6  22  14    16343.98    16093.46   3982.87 o 
  -3  22  14     3605.25     6566.00   4728.46 o 
 -17  23  14      509.68    -2878.41   2878.41 o 
 -14  23  14     5354.96     1237.18   3028.11 o 
 -11  23  14     1523.97     2630.35   3253.83 o 
  -8  23  14    12808.05    11818.13   3970.75 o 
  -5  23  14      973.42     2892.87   4446.89 o 
 -16  24  14    17360.35    12753.04   3864.71 o 
 -13  24  14    15221.88    22931.89   4311.07 o 
 -10  24  14     9262.98     6461.24   3951.60 o 
  -1   2  15     5827.58     4889.28    995.70 o 
  -2   4  15   153039.44   172993.77   3706.78 o 
  -4   5  15   138306.92   137845.45   3612.28 o 
  -1   5  15     5985.18     6835.45   1083.30 o 
  -3   6  15   131545.58   155264.80   3871.43 o 
  -5   7  15   103870.15    87624.52   2687.56 o 
  -2   7  15   214748.86   231556.59   4572.72 o 
  -7   8  15    22159.14    21083.11   1784.13 o 
  -4   8  15     1257.39     -357.56    997.79 o 
  -1   8  15    28595.70    28258.94   1747.79 o 
  -6   9  15   175860.41   154231.08   3903.23 o 
  -3   9  15     9811.28     9649.32   1231.01 o 
  -8  10  15    14127.39    16220.76   2151.60 o 
  -5  10  15       32.30    -1080.47   1080.47 o 
  -2  10  15      170.03    -1057.83   1057.83 o 
 -10  11  15     4084.83     -397.73   1752.73 o 
  -7  11  15   251000.97   216848.34   6121.78 o 
  -4  11  15    76064.65    75253.10   2944.20 o 
  -1  11  15      502.76      930.29   1472.23 o 
  -9  12  15   204919.38   203054.97   6150.07 o 
  -6  12  15    60749.53    61450.26   3451.43 o 
  -3  12  15    67650.78    77332.30   3193.58 o 
 -11  13  15   465715.19   423429.22  10074.01 o 
  -8  13  15    24703.96    24562.04   2511.86 o 
  -5  13  15   496344.72   456442.06   9840.71 o 
  -2  13  15     4383.56     1962.98   1571.67 o 
 -13  14  15   131662.17   112449.16   5048.17 o 
 -10  14  15    75883.65    79217.19   4093.52 o 
  -7  14  15    10548.83     5024.06   2513.97 o 
  -4  14  15     1619.51     1277.51   1665.28 o 
  -1  14  15     5195.24     3876.53   1844.20 o 
 -12  15  15   131892.19   125183.81   5299.24 o 
  -9  15  15    11927.14    10000.46   2364.16 o 
  -6  15  15      242.81    -1525.71   1791.40 o 
  -3  15  15       24.89      645.24   1649.21 o 
 -14  16  15     3509.94     -836.34   1970.96 o 
 -11  16  15    14303.03    13051.86   2337.26 o 
  -8  16  15     3698.85     5398.93   2118.87 o 
  -5  16  15    15300.27    15239.92   2455.34 o 
  -2  16  15   161873.06   165005.69   5915.85 o 
 -16  17  15     1613.54    -1884.65   2158.04 o 
 -13  17  15     2946.70     3053.63   2185.47 o 
 -10  17  15      794.83     -688.92   1926.28 o 
  -7  17  15    84238.77    74558.90   4213.60 o 
  -4  17  15    46802.40    49598.29   4491.49 o 
  -1  17  15    75337.82    77757.18   4671.09 o 
 -15  18  15    12291.98    10357.74   2548.64 o 
 -12  18  15    23757.32    23303.25   2978.15 o 
  -9  18  15    62592.47    63012.41   4095.88 o 
  -6  18  15    17343.79    19197.04   2787.42 o 
  -3  18  15    42622.99    40581.75   4062.67 o 
 -17  19  15    65274.90    53167.39   4087.31 o 
 -14  19  15      328.63    -1813.76   2329.04 o 
 -11  19  15     7939.94     5704.24   2503.20 o 
  -8  19  15    77549.52    73817.39   4706.77 o 
  -5  19  15    13690.51    11556.73   2957.90 o 
  -2  19  15    45522.38    50548.73   6031.68 o 
 -19  20  15     8581.46     9422.11   3191.14 o 
 -16  20  15    99014.00   107692.31   5688.80 o 
 -13  20  15     8526.33     6133.72   2659.30 o 
 -10  20  15    26853.58    27140.12   3260.10 o 
  -7  20  15      466.48     1287.61   2509.69 o 
  -4  20  15    19030.49    15502.22   3835.85 o 
  -1  20  15      883.63    -2281.25   4276.90 o 
 -18  21  15    51725.83    50386.28   4363.43 o 
 -15  21  15    23269.52    18494.68   3234.16 o 
 -12  21  15    10083.93    16114.64   3019.38 o 
  -9  21  15     1248.57     1658.98   2683.14 o 
  -6  21  15        3.18    -3665.57   3665.57 o 
  -3  21  15    52876.51    49936.52   5619.41 o 
 -17  22  15    16669.26    15400.72   3398.82 o 
 -14  22  15      238.54     1725.25   2737.21 o 
 -11  22  15    21724.65    28510.90   3805.92 o 
  -8  22  15     7597.29     9422.15   4411.48 o 
  -5  22  15    38633.84    33014.13   6420.84 o 
 -16  23  15     8306.66     4151.35   3099.85 o 
 -13  23  15     9771.00    13692.29   3465.52 o 
 -10  23  15     5398.00    11714.69   3642.19 o 
  -7  23  15    17358.41    12929.04   4042.80 o 
 -15  24  15    15107.71    13449.68   3862.51 o 
 -12  24  15     3053.94     1830.91   3578.62 o 
  -9  24  15    55034.97    68997.63   6695.49 o 
  -1   1  16  1640030.88  2040270.88  52525.46 o 
   0   2  16    52666.99    46890.30   3459.61 o 
  -2   3  16   472224.56   496872.22   8861.83 o 
  -4   4  16   152329.41   138210.80   4595.76 o 
  -1   4  16    47895.10    52173.17   2158.20 o 
  -3   5  16    51605.80    51879.10   1983.76 o 
   0   5  16  1575375.00  1679129.00  36865.25 o 
  -5   6  16    53890.53    63472.94   2533.45 o 
  -2   6  16   539473.31   558190.31   9599.67 o 
  -7   7  16   238665.86   238598.02   7708.93 o 
  -4   7  16   178662.38   169342.81   4025.63 o 
  -1   7  16  3286712.25  3428491.75  53833.13 o 
  -6   8  16    33199.99    27140.03   1885.84 o 
  -3   8  16   632369.13   581715.69  10015.14 o 
   0   8  16   388703.31   408704.09  15974.50 o 
  -8   9  16   118399.06   127838.46   4650.52 o 
  -5   9  16   195056.58   173639.83   4306.67 o 
  -2   9  16   425351.75   444701.09   7785.90 o 
 -10  10  16   102540.63   105653.32   6272.87 o 
  -7  10  16    63253.61    58361.40   3322.23 o 
  -4  10  16    18540.76    15659.33   1635.97 o 
  -1  10  16    94970.60    95374.24   3069.70 o 
  -9  11  16    70464.35    73603.43   3847.71 o 
  -6  11  16    15938.72    12199.95   2210.08 o 
  -3  11  16   116825.55   116324.45   3688.93 o 
   0  11  16    28165.14    25926.08   2948.27 o 
 -11  12  16   325159.25   302260.06   7877.58 o 
  -8  12  16    38880.70    38375.41   2955.39 o 
  -5  12  16    44732.43    51338.35   4144.84 o 
  -2  12  16    17653.89    15277.41   1939.74 o 
 -13  13  16   249372.33   219439.53   9597.33 o 
 -10  13  16   631429.75   613305.88  13369.96 o 
  -7  13  16    28257.67    25889.45   2492.67 o 
  -4  13  16    64264.54    61721.15   3281.17 o 
  -1  13  16    15387.80    19856.73   2286.78 o 
 -12  14  16   201829.98   183116.19   6406.34 o 
  -9  14  16    34697.18    33027.07   3084.66 o 
  -6  14  16    38620.82    39836.50   3001.18 o 
  -3  14  16   182678.22   166316.61   5787.63 o 
   0  14  16      528.20      297.25   2598.05 o 
 -14  15  16   104529.41    97621.00   4893.57 o 
 -11  15  16    99688.57    92647.04   4549.48 o 
  -8  15  16    72210.96    69664.57   3931.12 o 
  -5  15  16    67550.34    62129.65   4280.28 o 
  -2  15  16      111.81     -713.17   1866.67 o 
 -16  16  16    17492.33    22043.19   4126.38 o 
 -13  16  16    47938.79    44265.93   3475.46 o 
 -10  16  16    21174.22    19531.19   2632.71 o 
  -7  16  16   106305.02   101782.09   4797.31 o 
  -4  16  16      182.21     6042.98   2268.01 o 
  -1  16  16    18742.57    18905.93   2736.74 o 
 -15  17  16    69318.05    60957.68   4111.05 o 
 -12  17  16    38456.71    34053.28   3295.65 o 
  -9  17  16    50897.20    49042.48   3621.63 o 
  -6  17  16    72247.64    78569.42   4364.93 o 
  -3  17  16   203126.30   194013.55   7569.47 o 
   0  17  16      390.57     2965.13   3978.76 o 
 -17  18  16     6064.38     1839.86   2475.72 o 
 -14  18  16    44510.46    43567.51   3772.75 o 
 -11  18  16    26033.96    30062.37   3559.96 o 
  -8  18  16   358756.41   367868.94  11608.33 o 
  -5  18  16   110586.75   123491.93   5830.15 o 
  -2  18  16    43060.72    52889.44   5294.00 o 
 -19  19  16   133416.63   122465.51   8886.96 o 
 -16  19  16   157400.36   140818.70   6734.83 o 
 -13  19  16    57438.55    57667.42   4174.73 o 
 -10  19  16   316470.50   288219.13  10502.64 o 
  -7  19  16   167804.09   162711.84   6762.68 o 
  -4  19  16   413232.91   416701.69  14820.24 o 
  -1  19  16    19381.49     9158.22   5111.08 o 
 -18  20  16     1658.34     3622.17   2664.26 o 
 -15  20  16     4805.12     7068.09   2938.38 o 
 -12  20  16    15222.68    23352.42   3240.27 o 
  -9  20  16   300260.13   289678.16   8676.78 o 
  -6  20  16    56095.86    69696.81   5426.40 o 
  -3  20  16   114281.05   106762.91   8236.13 o 
   0  20  16    14086.41    31122.76  15537.29 o 
 -20  21  16      231.97     -851.55   2984.04 o 
 -17  21  16    67258.45    65530.27   4795.68 o 
 -14  21  16    12697.14    11727.47   3204.97 o 
 -11  21  16    81684.03    84451.95   5094.30 o 
  -8  21  16    32460.01    41430.40   4762.44 o 
  -5  21  16    23319.89    32708.73   5465.76 o 
  -2  21  16     2252.87     2572.68   5087.69 o 
 -19  22  16    18362.25    17039.22   4834.23 o 
 -16  22  16      751.43      -33.93   2929.57 o 
 -13  22  16     6669.65    11064.26   3089.09 o 
 -10  22  16     1672.81     5669.16   3039.17 o 
  -7  22  16     5418.86     5954.03   4007.05 o 
  -4  22  16     2094.08     2896.48   4211.15 o 
 -15  23  16    35401.84    27444.84   4643.34 o 
 -12  23  16    20082.00    19859.27   3776.60 o 
  -9  23  16     3128.96     5807.00   3979.44 o 
  -6  23  16     7040.20     3925.52   4518.11 o 
 -11  24  16      215.44      452.38   3527.40 o 
  -1   3  17   291231.94   274321.94   5974.53 o 
  -3   4  17     4597.00     1928.18    917.23 o 
  -2   5  17   334087.91   330654.13   6457.56 o 
  -4   6  17   124909.61   146639.75   4068.55 o 
  -1   6  17   482247.00   470026.72   8375.70 o 
  -6   7  17   324633.56   330057.91   7020.82 o 
  -3   7  17    59830.47    57394.90   2274.62 o 
  -5   8  17   661019.50   633091.94  11856.48 o 
  -2   8  17   187158.30   192279.20   4386.01 o 
  -7   9  17   237387.88   223687.06   6237.56 o 
  -4   9  17    24882.52    24269.45   1840.96 o 
  -1   9  17   418640.31   398750.00   7475.15 o 
  -9  10  17    16471.46    17104.84   2379.13 o 
  -6  10  17   114673.35   116847.31   4121.56 o 
  -3  10  17     1007.59     2849.97   1371.48 o 
  -8  11  17   180442.38   172932.08   5703.56 o 
  -5  11  17    13411.54    14911.60   2011.62 o 
  -2  11  17    18112.48    18155.79   1963.14 o 
 -10  12  17   548633.13   531041.94  11926.17 o 
  -7  12  17   464839.81   452207.22  10361.24 o 
  -4  12  17    98880.00   106479.02   4098.11 o 
  -1  12  17   253811.25   251312.17   6393.83 o 
 -12  13  17   398443.81   383078.59   9560.08 o 
  -9  13  17    50105.82    39845.93   3065.07 o 
  -6  13  17    87730.98    85524.77   4127.83 o 
  -3  13  17    88070.35    94083.80   3992.82 o 
 -11  14  17   972523.38   914847.31  18890.38 o 
  -8  14  17    37335.58    33434.10   2853.44 o 
  -5  14  17   112712.29   101542.58   4572.82 o 
  -2  14  17   294965.28   295543.41   8897.86 o 
 -13  15  17   245377.84   222673.28   7834.09 o 
 -10  15  17    10797.11    11464.64   2278.86 o 
  -7  15  17    36189.16    34742.86   3019.05 o 
  -4  15  17   172521.08   175513.17   6056.95 o 
  -1  15  17    21535.94    17602.14   2696.07 o 
 -15  16  17    80201.38    80324.77   4608.58 o 
 -12  16  17     9068.32    14932.32   2562.25 o 
  -9  16  17    19294.12    16906.25   2586.37 o 
  -6  16  17        3.86     -947.77   2866.97 o 
  -3  16  17    86074.38    94751.80   6197.36 o 
 -14  17  17   280791.50   254524.72   8102.86 o 
 -11  17  17    39516.86    34902.48   3317.82 o 
  -8  17  17    27908.97    34075.84   3169.02 o 
  -5  17  17    16829.28    16683.46   2645.16 o 
  -2  17  17   302410.50   303063.53  10391.07 o 
 -16  18  17     5448.18     4369.51   2461.12 o 
 -13  18  17   170605.31   168290.81   6657.18 o 
 -10  18  17     6307.99     5207.52   2487.43 o 
  -7  18  17    92786.41    91972.38   4846.98 o 
  -4  18  17   247328.91   235545.11  17151.06 o 
  -1  18  17    29348.91    40269.13   6216.97 o 
 -18  19  17       80.22     3510.29   2761.24 o 
 -15  19  17    53608.64    49774.62   4039.34 o 
 -12  19  17    11918.58    15494.33   2903.32 o 
  -9  19  17     5525.86     5559.72   2627.88 o 
  -6  19  17    38887.32    44146.23   3969.88 o 
  -3  19  17    23084.60    17440.64   4396.83 o 
 -17  20  17    26705.95    21855.10   3393.51 o 
 -14  20  17     6737.63     9551.26   3461.16 o 
 -11  20  17    18954.61    22608.21   3347.41 o 
  -8  20  17    30721.57    36675.66   3692.99 o 
  -5  20  17      692.46     -482.84   3639.71 o 
  -2  20  17     1717.63     3049.60   4660.92 o 
 -19  21  17      619.81     5498.39   3112.50 o 
 -16  21  17    15990.54    19516.37   3509.46 o 
 -13  21  17    66397.51    67634.63   4641.16 o 
 -10  21  17    20707.75    19885.14   3274.45 o 
  -7  21  17    33393.91    39909.45   5376.88 o 
  -4  21  17    43476.52    47599.75   6251.02 o 
  -1  21  17    38285.25    25407.89  11989.17 o 
 -18  22  17      932.23    -1371.46   2971.86 o 
 -15  22  17     1666.66     4843.45   3013.76 o 
 -12  22  17     1004.76     2626.45   2805.59 o 
  -9  22  17      423.28     6419.07   3289.62 o 
  -6  22  17     2116.69    -1462.36   4131.39 o 
 -14  23  17     4102.78     8141.97   3261.51 o 
 -11  23  17    54784.65    53172.01   5216.31 o 
  -8  23  17    11094.08    12470.65   5242.77 o 
   0   0  18  3078431.00  3505186.00 141181.08 o 
  -1   2  18   384310.28   378114.31  11142.41 o 
  -3   3  18    87330.69    99466.18   4356.23 o 
   0   3  18  1238535.00  1360996.50  32802.27 o 
  -2   4  18   271868.16   310298.22   6167.34 o 
  -4   5  18   645791.69   641827.31  10867.98 o 
  -1   5  18    26384.31    30499.38   4225.06 o 
  -6   6  18  4210528.00  4171553.50  96348.38 o 
  -3   6  18    85558.80    91250.05   2816.69 o 
   0   6  18   973803.06   962475.38  22169.88 o 
  -5   7  18   956983.56   915960.88  16381.45 o 
  -2   7  18   569925.25   592419.69  10660.00 o 
  -7   8  18   939390.31   891102.13  16897.40 o 
  -4   8  18      692.34    -1293.14   1293.14 o 
  -1   8  18    82016.45    83969.89   2876.34 o 
  -9   9  18   157272.44   139415.11   7410.82 o 
  -6   9  18     4870.66     4326.46   1645.97 o 
  -3   9  18     2906.97     3792.15   1406.78 o 
   0   9  18   695565.63   724992.06  17485.02 o 
  -8  10  18    31264.47    34292.20   2899.21 o 
  -5  10  18   142957.13   134930.06   4241.60 o 
  -2  10  18    35718.70    40323.05   2454.30 o 
 -10  11  18      172.27     -388.89   1718.68 o 
  -7  11  18   197704.34   177708.72   5750.11 o 
  -4  11  18     6059.19     4839.35   1612.27 o 
  -1  11  18    26215.04    30236.12   2343.09 o 
 -12  12  18     1478.11     1046.11   2728.37 o 
  -9  12  18   116922.93   116063.21   4853.71 o 
  -6  12  18     4663.08     5935.22   1891.91 o 
  -3  12  18   485217.78   479674.19   9769.43 o 
   0  12  18   497631.59   496692.16  15990.74 o 
 -11  13  18    88777.88    86671.79   4507.81 o 
  -8  13  18   106454.47   110928.17   4794.25 o 
  -5  13  18   169080.11   163279.16   5678.08 o 
  -2  13  18   947777.88   971251.44  18505.79 o 
 -13  14  18    22609.07    14704.19   2575.38 o 
 -10  14  18    46882.14    50398.73   3549.43 o 
  -7  14  18   130892.38   126034.13   5155.74 o 
  -4  14  18   179645.25   168341.23   5884.86 o 
  -1  14  18   281130.63   274554.63   7578.37 o 
 -15  15  18      192.21     3043.08   3078.25 o 
 -12  15  18    27546.11    28276.77   2995.24 o 
  -9  15  18     6640.18     6313.19   2197.87 o 
  -6  15  18   167624.53   158212.95   7179.44 o 
  -3  15  18   268532.41   273191.84   8749.74 o 
   0  15  18    36636.12    34741.18   5856.61 o 
 -14  16  18   128848.39   126184.80   6307.16 o 
 -11  16  18    66992.24    60533.70   3956.27 o 
  -8  16  18     1881.14     6501.08   2127.07 o 
  -5  16  18     8331.28    10817.91   2543.38 o 
  -2  16  18    83211.59    91609.77   5729.14 o 
 -16  17  18    23058.25    22353.58   3106.25 o 
 -13  17  18    20764.19    22838.07   3037.09 o 
 -10  17  18   104245.54    96912.06   4902.98 o 
  -7  17  18    13202.61    14317.04   2571.09 o 
  -4  17  18    54228.48    53054.34   6792.71 o 
  -1  17  18    19151.37    16931.41   3919.58 o 
 -18  18  18   136697.19   122426.23   8796.30 o 
 -15  18  18   282286.09   265376.84   8599.37 o 
 -12  18  18    59123.42    65976.86   4383.72 o 
  -9  18  18   876054.63   857178.38  18357.01 o 
  -6  18  18     7333.16     9272.20   2631.23 o 
  -3  18  18   167786.05   165845.11   7927.13 o 
   0  18  18    60831.41   106123.31  22547.14 o 
 -17  19  18    24857.89    16312.44   3519.78 o 
 -14  19  18   121809.89   136046.39   6235.07 o 
 -11  19  18   414248.22   402565.06  12027.15 o 
  -8  19  18   213791.77   215016.86   7553.38 o 
  -5  19  18    45403.85    54165.49   4925.93 o 
  -2  19  18    49726.04    51137.24   6967.25 o 
 -19  20  18   122019.57   125618.19   8149.25 o 
 -16  20  18   263045.94   253606.52  10259.03 o 
 -13  20  18      200.68      727.27   2738.99 o 
 -10  20  18   505965.72   506659.72  13009.20 o 
  -7  20  18    22359.63    23473.17   3452.87 o 
  -4  20  18    71907.52    71740.48   7095.17 o 
  -1  20  18     1287.28     4332.29   8873.94 o 
 -18  21  18     9933.08     5160.08   3074.81 o 
 -15  21  18     8399.85    10071.61   3262.67 o 
 -12  21  18    34016.37    35025.53   3870.68 o 
  -9  21  18     4656.04     7301.25   2822.62 o 
  -6  21  18    28758.97    34112.40   8161.56 o 
  -3  21  18     1607.28     2345.58   4790.47 o 
 -17  22  18    13655.95    16951.82   3611.14 o 
 -14  22  18     3225.10     2610.19   2982.88 o 
 -11  22  18    18928.26    20647.11   3510.56 o 
  -8  22  18    47339.77    52177.12   5848.59 o 
  -5  22  18    12924.08     9995.85   4870.59 o 
 -13  23  18      109.76     5053.24   3184.17 o 
 -10  23  18     8468.30    18677.88   4492.44 o 
  -2   3  19      128.90     -704.93   1140.51 o 
  -1   4  19   300284.91   303566.25   6437.08 o 
  -3   5  19    22706.92    22893.86   1665.57 o 
  -5   6  19   568949.75   523041.47  10181.21 o 
  -2   6  19   127858.43   143961.92   3903.60 o 
  -4   7  19   598788.06   573742.88  11009.47 o 
  -1   7  19   229366.33   225440.06   4901.42 o 
  -6   8  19   756476.88   739495.06  13712.50 o 
  -3   8  19    19290.09    18785.14   1782.09 o 
  -8   9  19   101296.11    99170.48   4393.75 o 
  -5   9  19   323172.81   321166.91   7125.40 o 
  -2   9  19    62170.01    68635.74   2848.75 o 
  -7  10  19    48581.14    42350.79   3070.01 o 
  -4  10  19   100755.57    92742.70   3550.50 o 
  -1  10  19     3725.40     3400.64   1499.04 o 
  -9  11  19    98931.53   100185.77   4547.68 o 
  -6  11  19   183549.63   172013.77   5663.40 o 
  -3  11  19    33896.42    34900.28   2660.48 o 
 -11  12  19   171843.22   145145.92   5651.77 o 
  -8  12  19   718413.69   687059.38  15572.83 o 
  -5  12  19   310062.38   299341.25   7816.59 o 
  -2  12  19   287877.84   279732.44   8589.17 o 
 -10  13  19    22232.13    18438.61   3712.18 o 
  -7  13  19    93861.09    96618.80   5625.94 o 
  -4  13  19   117681.69   119782.78   4959.70 o 
  -1  13  19    80096.98    82000.06   4409.51 o 
 -12  14  19   326069.81   302811.69   8358.60 o 
  -9  14  19   118307.56   120230.36   5169.87 o 
  -6  14  19   230879.50   217769.75   6708.56 o 
  -3  14  19   384706.41   394494.41  10828.43 o 
 -14  15  19      885.55     1334.48   2227.35 o 
 -11  15  19     4019.44     4360.22   2317.76 o 
  -8  15  19    41482.32    47307.45   3517.97 o 
  -5  15  19    11825.49    13827.98   2505.26 o 
  -2  15  19    62705.04    57880.92   4612.01 o 
 -13  16  19   222716.16   216578.63   7425.47 o 
 -10  16  19    25699.29    25526.61   2956.79 o 
  -7  16  19    20691.48    21333.16   2766.92 o 
  -4  16  19    13370.34    14344.86   3184.70 o 
  -1  16  19    99956.13    99954.85   6119.29 o 
 -15  17  19   190755.06   179830.92   8327.10 o 
 -12  17  19   115850.66   106858.47   5248.46 o 
  -9  17  19    69771.77    64711.46   4166.45 o 
  -6  17  19    39884.09    42861.37   3657.28 o 
  -3  17  19    37799.59    39613.83   4360.84 o 
 -17  18  19       13.55     2114.86   2604.20 o 
 -14  18  19   347406.69   319281.19   9596.59 o 
 -11  18  19    24145.56    21995.47   3078.48 o 
  -8  18  19        7.20     -750.61   2273.49 o 
  -5  18  19       14.41    -2556.65   2556.65 o 
  -2  18  19       67.17     -135.36   3202.94 o 
 -16  19  19     5471.45     7867.91   2823.88 o 
 -13  19  19    50303.32    42870.12   3884.03 o 
 -10  19  19    65838.27    62077.41   4440.89 o 
  -7  19  19      225.78     2789.16   2596.66 o 
  -4  19  19      129.36    -1094.36   3116.84 o 
  -1  19  19     7771.90    22007.96  14844.74 o 
 -18  20  19    67217.28    75040.19   5063.91 o 
 -15  20  19    11012.22    10370.27   3012.44 o 
 -12  20  19   206633.33   220116.11   8480.27 o 
  -9  20  19    16894.27    23872.61   3590.88 o 
  -6  20  19      651.88    -1736.74   2874.84 o 
  -3  20  19   198022.08   181901.34  14696.95 o 
 -17  21  19    45525.14    45631.82   4294.04 o 
 -14  21  19    46937.65    52254.04   4370.74 o 
 -11  21  19    34448.22    41140.18   4023.31 o 
  -8  21  19    68836.70    68971.10   5058.23 o 
  -5  21  19   144511.47   142166.75   9807.61 o 
 -16  22  19    10568.42     7317.05   3272.95 o 
 -13  22  19     3805.73     4575.23   3139.02 o 
 -10  22  19      459.64     3011.58   2944.20 o 
  -7  22  19    35351.38    27984.95   5284.08 o 
 -12  23  19     3502.33     3666.56   3303.93 o 
   0   1  20  2793816.00  3202969.00  74857.41 o 
  -2   2  20   589820.81   626527.06  16405.17 o 
  -1   3  20    21569.08    18288.05   1759.94 o 
  -3   4  20     3378.39     1390.27   1265.57 o 
   0   4  20   308350.16   295656.19   9055.59 o 
  -5   5  20   471492.88   486865.50  13661.78 o 
  -2   5  20   387004.97   368466.72   7274.91 o 
  -4   6  20    49946.72    58623.98   2838.96 o 
  -1   6  20        8.89     -426.22   1253.66 o 
  -6   7  20   519026.91   501279.56  10492.57 o 
  -3   7  20      247.00     -546.06   1545.79 o 
   0   7  20    75308.54    83826.48   4512.65 o 
  -8   8  20   111034.10   100347.60   6257.57 o 
  -5   8  20    33941.46    33656.60   2389.00 o 
  -2   8  20    30558.50    29026.25   2211.79 o 
  -7   9  20    34300.81    33762.29   2878.70 o 
  -4   9  20    42599.80    44661.49   2640.96 o 
  -1   9  20   517717.28   511413.16   9705.66 o 
  -9  10  20    13604.74    14985.98   2357.78 o 
  -6  10  20     1168.61     1544.61   1762.62 o 
  -3  10  20    52376.95    56814.21   3067.33 o 
   0  10  20   228161.64   230751.42   9102.35 o 
 -11  11  20      330.72    -3483.23   3963.58 o 
  -8  11  20   141705.75   136895.78   6628.78 o 
  -5  11  20   265693.94   267500.38   7504.87 o 
  -2  11  20     3185.61     4906.79   1782.51 o 
 -10  12  20     7003.87     8623.29   2477.54 o 
  -7  12  20   330352.44   317181.50   8230.37 o 
  -4  12  20   672343.06   686149.88  15319.54 o 
  -1  12  20    20768.84    22488.48   2733.76 o 
 -12  13  20   183712.05   168334.48   6337.65 o 
  -9  13  20   271808.78   245282.44   7117.85 o 
  -6  13  20   308955.00   300336.00   7995.91 o 
  -3  13  20   541206.19   547591.94  13759.36 o 
   0  13  20    66912.88    75677.55   8649.57 o 
 -14  14  20    66826.41    80778.79   6612.87 o 
 -11  14  20    19386.29    18223.41   2630.31 o 
  -8  14  20   167922.73   148189.11   5742.99 o 
  -5  14  20    60686.30    54318.18   3589.49 o 
  -2  14  20    91869.00    87233.41   5220.00 o 
 -13  15  20   111435.28   119212.69   5599.65 o 
 -10  15  20    20273.54    21629.40   2791.91 o 
  -7  15  20       97.92      794.73   1965.91 o 
  -4  15  20    18185.28    12657.16   3035.44 o 
  -1  15  20    50218.48    48399.50   4312.36 o 
 -15  16  20      866.51     4732.62   2517.38 o 
 -12  16  20    41680.01    40230.77   3379.48 o 
  -9  16  20     8087.83     5300.76   2239.27 o 
  -6  16  20   126264.62   133859.84   6110.93 o 
  -3  16  20    10916.28     5639.11   3232.50 o 
   0  16  20   102661.89    94479.44   9323.20 o 
 -17  17  20    76282.88    77928.17   7144.73 o 
 -14  17  20    75217.52    70844.34   4646.42 o 
 -11  17  20     2636.22       97.58   2199.12 o 
  -8  17  20      236.15      425.73   2158.16 o 
  -5  17  20   109340.40   110520.26   6102.30 o 
  -2  17  20      953.75    -2025.44   2879.15 o 
 -16  18  20   115596.27   114493.86   5951.02 o 
 -13  18  20     5877.60     7504.83   2574.04 o 
 -10  18  20   188342.86   200449.97   7372.84 o 
  -7  18  20     3648.33     3952.77   2467.79 o 
  -4  18  20    51796.95    52292.78   5289.18 o 
  -1  18  20    12337.89    18384.04   4687.54 o 
 -18  19  20      119.13     3202.41   2826.38 o 
 -15  19  20   119866.27   100592.59   5931.87 o 
 -12  19  20    10142.14    12914.02   2945.62 o 
  -9  19  20   152131.86   142423.61   6362.75 o 
  -6  19  20    55573.04    57704.80   4960.69 o 
  -3  19  20   126931.85   103620.13   7283.61 o 
   0  19  20    13787.48     6118.56  12393.70 o 
 -17  20  20   112025.61   100437.87   6178.35 o 
 -14  20  20     4299.19     7361.81   2818.62 o 
 -11  20  20    20975.59    11270.57   3113.03 o 
  -8  20  20    32203.18    30584.51   4642.87 o 
  -5  20  20       18.19     2154.28   3628.15 o 
  -2  20  20    68428.17    59972.89   9446.32 o 
 -16  21  20    30012.97    35061.68   4074.62 o 
 -13  21  20    19116.92    13363.93   3297.69 o 
 -10  21  20      203.36     3852.84   2863.19 o 
  -7  21  20    55844.18    56920.91   5118.76 o 
  -4  21  20    28066.32    25660.50   7664.64 o 
 -15  22  20     3846.17    -2268.87   3096.16 o 
 -12  22  20    24854.42    31917.76   4000.53 o 
  -9  22  20    50093.18    49374.19   4994.87 o 
  -6  22  20    24784.83    20316.73   5220.25 o 
  -1   2  21   153089.41   147873.14   4121.02 o 
  -2   4  21     6105.31     3859.95   1390.84 o 
  -4   5  21      919.58      366.73   1413.43 o 
  -1   5  21    83158.91    83378.12   3172.22 o 
  -3   6  21     7451.26     6790.52   1646.55 o 
  -5   7  21   150550.25   167417.97   4791.22 o 
  -2   7  21   101552.87   105624.71   4099.42 o 
  -7   8  21       27.28    -1732.84   1732.84 o 
  -4   8  21    18460.61    21669.40   2121.43 o 
  -1   8  21     3330.62     4840.22   1703.31 o 
  -6   9  21      591.44    -1163.28   1801.89 o 
  -3   9  21    16264.23    17319.55   2058.86 o 
  -8  10  21   357015.00   323728.56   8750.99 o 
  -5  10  21     5779.43     6027.25   1923.38 o 
  -2  10  21     3489.92     8881.30   1897.83 o 
 -10  11  21     1156.68    -2232.89   2279.92 o 
  -7  11  21   357956.13   343818.50   8733.48 o 
  -4  11  21   189185.23   185953.09   6091.72 o 
  -1  11  21    11261.33    14164.80   2618.09 o 
  -9  12  21    63297.54    56397.92   3703.14 o 
  -6  12  21    27063.01    27463.35   2789.28 o 
  -3  12  21    45596.77    45923.62   3452.35 o 
 -11  13  21    74290.02    79748.81   4409.06 o 
  -8  13  21   304862.94   272923.03   7628.56 o 
  -5  13  21   169819.48   167039.70   5990.23 o 
  -2  13  21    68077.63    65665.30   4563.03 o 
 -13  14  21    23931.24    17121.38   2858.23 o 
 -10  14  21      496.11     2068.33   2078.41 o 
  -7  14  21    16412.54    15273.84   2485.96 o 
  -4  14  21     1646.73     5696.85   2659.72 o 
  -1  14  21     7229.30     6057.47   2481.83 o 
 -12  15  21    42367.18    41885.66   3604.28 o 
  -9  15  21       94.03    -1736.14   1736.14 o 
  -6  15  21    97656.41    92016.26   5114.25 o 
  -3  15  21    23543.99    24079.92   3679.19 o 
 -14  16  21      273.75     -271.92   2317.65 o 
 -11  16  21    26636.64    23406.32   2977.16 o 
  -8  16  21     6575.41     4225.09   2246.75 o 
  -5  16  21     9146.37     6041.82   2699.04 o 
  -2  16  21    67748.07    66695.89   5702.00 o 
 -16  17  21     3816.75     1489.79   2500.42 o 
 -13  17  21    66076.62    75735.76   4909.34 o 
 -10  17  21     5515.37     5408.69   2314.23 o 
  -7  17  21     5608.21     3467.64   2406.95 o 
  -4  17  21    24862.02    19503.13   3965.26 o 
  -1  17  21     2894.54     7702.12   6729.79 o 
 -15  18  21       37.37     1605.85   2857.60 o 
 -12  18  21     1490.57    -1319.93   2364.78 o 
  -9  18  21       15.54     2590.25   2429.81 o 
  -6  18  21        1.80    -2703.01   2703.01 o 
  -3  18  21    15911.82    18439.43   4514.64 o 
 -17  19  21   116678.13   115088.07   6068.94 o 
 -14  19  21     2565.68     4148.06   2652.81 o 
 -11  19  21      212.31     2210.06   2591.59 o 
  -8  19  21    29287.42    29952.86   3491.39 o 
  -5  19  21     7178.87    10995.75   3981.76 o 
  -2  19  21    23930.03    22347.17   5977.94 o 
 -16  20  21   103447.55    94909.83   5692.84 o 
 -13  20  21    23566.17    20123.57   3322.22 o 
 -10  20  21      162.46     -163.53   2745.67 o 
  -7  20  21      101.66     1701.89   3175.87 o 
  -4  20  21   128017.13   130080.55  13967.06 o 
 -15  21  21    42491.82    35545.18   4148.87 o 
 -12  21  21      624.40    -2278.37   2768.06 o 
  -9  21  21      579.47    -3225.92   3225.92 o 
  -6  21  21     4796.83    12578.60   4318.12 o 
 -14  22  21     4811.57     4601.91   3266.01 o 
 -11  22  21    20023.52    15938.48   3659.11 o 
  -8  22  21    57417.52    53300.35   7808.15 o 
  -1   1  22    86830.52    83557.75   7219.60 o 
   0   2  22   103898.43    84115.56   4530.75 o 
  -2   3  22     2323.11     3650.16   1373.37 o 
  -4   4  22   688235.75   680365.75  22447.79 o 
  -1   4  22    23291.31    27329.03   2088.58 o 
  -3   5  22    21774.81    21770.36   2246.72 o 
   0   5  22   195863.02   182144.58   7310.21 o 
  -5   6  22   167377.05   156696.52   4704.04 o 
  -2   6  22    19181.59    24714.62   2226.31 o 
  -7   7  22   998551.44   931495.63  34374.97 o 
  -4   7  22   162729.83   152226.50   4771.65 o 
  -1   7  22   257691.94   266118.13   6280.30 o 
  -6   8  22   311211.88   324159.00   8261.35 o 
  -3   8  22    38629.03    44125.53   2815.72 o 
   0   8  22      148.31     3149.37   2191.14 o 
  -8   9  22   303164.31   276072.78   7512.78 o 
  -5   9  22    17666.55    17580.93   2358.53 o 
  -2   9  22    14997.42    17223.95   2151.02 o 
 -10  10  22    35793.41    32407.00   5336.43 o 
  -7  10  22   220295.11   209506.75   6466.06 o 
  -4  10  22       38.44     1067.48   1737.01 o 
  -1  10  22    53584.98    62394.11   3710.57 o 
  -9  11  22      874.06      530.61   1857.11 o 
  -6  11  22    17888.68    19011.05   2619.95 o 
  -3  11  22     7080.52     5479.95   2099.86 o 
   0  11  22   133455.70   131370.84   8245.52 o 
 -11  12  22    63967.96    60557.54   3971.64 o 
  -8  12  22    31197.41    35038.35   3636.29 o 
  -5  12  22    36137.71    40009.28   3198.47 o 
  -2  12  22     5510.52     2633.62   2267.01 o 
 -13  13  22    80012.63    79305.34   9700.85 o 
 -10  13  22    69177.59    55661.23   3862.04 o 
  -7  13  22       10.00    -1279.44   1866.58 o 
  -4  13  22      420.32     1481.85   2070.77 o 
  -1  13  22   104931.63   106677.30   5821.21 o 
 -12  14  22     9719.24     7785.45   2495.14 o 
  -9  14  22    27981.95    28241.86   3048.32 o 
  -6  14  22    15219.19    18589.33   2880.62 o 
  -3  14  22    62265.96    57887.10   4531.70 o 
   0  14  22   332450.50   364808.13  19328.39 o 
 -14  15  22     4335.15      465.42   2346.23 o 
 -11  15  22     9759.79    13330.47   2647.48 o 
  -8  15  22     6694.46     5390.78   3079.82 o 
  -5  15  22     5284.50     3257.50   3455.24 o 
  -2  15  22    41953.52    40337.62   4440.27 o 
 -16  16  22     1421.88    -3388.88   3388.88 o 
 -13  16  22     3671.48      802.14   2731.67 o 
 -10  16  22    27321.64    24408.94   4631.48 o 
  -7  16  22     2855.68    -1610.18   2115.42 o 
  -4  16  22    10580.44     7190.64   2874.56 o 
  -1  16  22    67745.48    71680.66   6732.40 o 
 -15  17  22      332.49    -1595.58   2559.32 o 
 -12  17  22    49887.25    52476.45   4037.40 o 
  -9  17  22     3185.20     4554.91   2402.14 o 
  -6  17  22    41954.80    33724.51   4857.37 o 
  -3  17  22     5534.64     9375.06   3710.15 o 
   0  17  22     5020.51     1210.20   6559.50 o 
 -17  18  22       46.23    -2565.79   2565.79 o 
 -14  18  22    75175.91    72952.70   4759.40 o 
 -11  18  22   104713.41   105595.39   5471.78 o 
  -8  18  22     4458.21     2069.09   2784.27 o 
  -5  18  22    25563.26    22074.97   4014.93 o 
  -2  18  22    18995.15    18765.10   4744.05 o 
 -19  19  22     2139.23     3512.37   4632.75 o 
 -16  19  22       76.90    -2662.33   2662.33 o 
 -13  19  22    76699.72    67730.27   4609.98 o 
 -10  19  22     4505.23     2369.83   2688.60 o 
  -7  19  22    18866.74    23483.77   3840.14 o 
  -4  19  22    42694.47    46196.37   5386.08 o 
  -1  19  22     3635.66    -8478.11   8478.11 o 
 -15  20  22    11864.62    11172.85   3981.37 o 
 -12  20  22    38328.32    35582.00   4101.74 o 
  -9  20  22     9476.85     9135.52   3066.57 o 
  -6  20  22    10114.43    14427.36   3865.81 o 
  -3  20  22     5574.73     7738.95   6069.68 o 
 -14  21  22    77876.89    73933.00   5198.15 o 
 -11  21  22    55033.52    67429.69   4783.35 o 
  -8  21  22     4822.55     3233.97   3403.15 o 
  -5  21  22     5415.48     2337.99   5679.60 o 
  -1   3  23    61596.10    59801.71   2854.13 o 
  -3   4  23    52087.81    55534.93   3246.71 o 
  -2   5  23    15104.58    14801.85   2118.56 o 
  -4   6  23     2670.32     3240.46   1617.00 o 
  -1   6  23    46587.36    40989.20   2841.89 o 
  -6   7  23    10544.38     8786.70   2005.33 o 
  -3   7  23    51208.91    59321.25   3205.07 o 
  -5   8  23    72319.63    65916.62   3217.38 o 
  -2   8  23    52006.55    59151.65   3176.54 o 
  -7   9  23    73234.02    71427.58   4050.15 o 
  -4   9  23     6294.69     4190.79   1797.51 o 
  -1   9  23    95917.41    95351.46   4465.46 o 
  -9  10  23     2750.87    -1461.93   1826.12 o 
  -6  10  23     1118.70     -715.67   1876.64 o 
  -3  10  23    26060.07    24976.65   2801.58 o 
  -8  11  23     1102.05     -378.72   1876.96 o 
  -5  11  23    12027.19    10566.99   2384.03 o 
  -2  11  23     8986.56     8942.71   2414.77 o 
 -10  12  23    28211.53    19846.82   2833.79 o 
  -7  12  23     2506.55     3481.56   2128.77 o 
  -4  12  23      697.94     1083.85   2232.11 o 
  -1  12  23      505.47      888.45   2298.38 o 
 -12  13  23    19519.92    20438.20   2846.03 o 
  -9  13  23   111587.02   109429.73   5204.25 o 
  -6  13  23     4125.28     2854.33   2175.77 o 
  -3  13  23       62.58     1762.55   2399.31 o 
 -11  14  23    17597.41    17155.53   3009.50 o 
  -8  14  23     1698.36     4400.08   2218.34 o 
  -5  14  23     5745.62     4120.59   2511.61 o 
  -2  14  23    25609.28    25603.21   3549.22 o 
 -13  15  23     8270.67     7476.41   2614.44 o 
 -10  15  23     2577.44     2257.40   2248.60 o 
  -7  15  23    17137.88    14115.05   2787.08 o 
  -4  15  23    42755.71    48020.17   4362.73 o 
  -1  15  23    10059.53    12140.72   3655.85 o 
 -15  16  23     6330.59     6040.98   2708.20 o 
 -12  16  23    25400.79    24719.95   4930.18 o 
  -9  16  23     4646.73     7303.72   2707.34 o 
  -6  16  23     1534.23     4976.58   2465.19 o 
  -3  16  23    41282.81    42761.87   4770.15 o 
 -14  17  23       12.93     -875.51   2470.60 o 
 -11  17  23     3085.49      847.66   2330.87 o 
  -8  17  23     3418.72      360.96   2703.95 o 
  -5  17  23    50201.38    57134.59   5104.20 o 
  -2  17  23    20815.25    21453.39   7034.45 o 
 -16  18  23     1563.28     1867.76   2735.08 o 
 -13  18  23       80.48     -824.78   2509.66 o 
 -10  18  23    44980.94    46327.00   3945.68 o 
  -7  18  23       77.35    -1277.06   2678.26 o 
  -4  18  23    51230.34    58453.04   6889.24 o 
  -1  18  23    13335.10     5551.32   5072.55 o 
 -18  19  23     1067.04      689.30   3040.67 o 
 -15  19  23     2671.17     1391.24   2831.70 o 
 -12  19  23    10356.50     6479.23   2894.91 o 
  -9  19  23    57872.15    50769.49   4228.29 o 
  -6  19  23     2648.56      496.65   3335.25 o 
  -3  19  23    16904.72    12655.23   4517.05 o 
 -17  20  23      271.80    -2705.08   3050.06 o 
 -14  20  23      915.04     2029.24   2898.18 o 
 -11  20  23    17046.21    14635.31   3337.07 o 
  -8  20  23     4011.05     1820.29   3275.60 o 
  -5  20  23    14138.95    11189.39   4385.38 o 
 -13  21  23     7473.06     1950.04   3162.38 o 
 -10  21  23    25413.06    18441.08   3991.02 o 
  -7  21  23      593.45    -3454.30   3454.30 o 
   0   0  24   812824.94   738816.19  47382.71 o 
  -1   2  24   841163.63   836268.31  15350.48 o 
  -3   3  24      586.85     -916.09   2493.97 o 
   0   3  24   149441.03   167557.47   7237.64 o 
  -2   4  24      687.41    -1106.61   1654.11 o 
  -4   5  24    51675.42    52541.19   3205.65 o 
  -1   5  24      953.85    -1010.13   1657.70 o 
  -6   6  24    13037.58     7933.38   2667.35 o 
  -3   6  24    16128.79    14249.31   2742.56 o 
   0   6  24     6596.04     4442.39   3409.55 o 
  -5   7  24     5241.41     4493.10   1781.72 o 
  -2   7  24    37138.39    34988.64   2777.66 o 
  -7   8  24     8831.39     9742.98   2279.94 o 
  -4   8  24     6352.00     7955.21   1799.45 o 
  -1   8  24    29130.67    28420.66   2690.23 o 
  -9   9  24    90418.23   100684.57   6848.74 o 
  -6   9  24     9283.90     3788.12   2000.20 o 
  -3   9  24   184316.11   189318.53   5992.64 o 
   0   9  24    15930.19    12423.26   3813.53 o 
  -8  10  24    18942.56    25375.66   2815.35 o 
  -5  10  24    91027.08    95061.64   4569.72 o 
  -2  10  24    21613.37    18078.82   2520.79 o 
 -10  11  24      103.42     -555.91   2025.09 o 
  -7  11  24    31301.88    31380.19   4292.23 o 
  -4  11  24   161900.42   157575.56   6532.52 o 
  -1  11  24    15194.68    21190.06   2858.69 o 
 -12  12  24    17209.07    21822.98   4282.27 o 
  -9  12  24   168333.92   169424.69   6432.26 o 
  -6  12  24   561640.88   545107.00  12960.99 o 
  -3  12  24   289259.38   290037.09   9695.36 o 
   0  12  24     6443.16     7097.94   3769.96 o 
 -11  13  24    12854.04    10535.24   2555.22 o 
  -8  13  24   303880.22   309797.50   8596.70 o 
  -5  13  24   352909.56   360378.47  10417.78 o 
  -2  13  24    62917.15    65115.74   5760.61 o 
 -13  14  24     8739.76     4790.43   2634.08 o 
 -10  14  24    36822.86    32253.54   3321.34 o 
  -7  14  24   122126.93   127068.20   8004.71 o 
  -4  14  24    22681.87    24725.93   3452.02 o 
  -1  14  24     3934.96     4161.58   3008.63 o 
 -15  15  24     6756.14    -1521.54   3596.07 o 
 -12  15  24      245.81    -2225.48   2225.48 o 
  -9  15  24   109862.74   119091.24   5644.19 o 
  -6  15  24    18222.38    17166.39   2884.70 o 
  -3  15  24    11767.28    14112.54   3667.38 o 
   0  15  24    49499.95    63608.21   9330.20 o 
 -14  16  24    23470.56    23442.96   3422.70 o 
 -11  16  24    12839.39    10803.60   2860.57 o 
  -8  16  24     3677.17     4559.93   2380.59 o 
  -5  16  24      184.25     -774.56   2589.82 o 
  -2  16  24      314.86     4850.22   3125.12 o 
 -16  17  24    72109.98    65175.27   4840.94 o 
 -13  17  24     2471.59      646.44   3661.64 o 
 -10  17  24      454.33       67.07   2468.81 o 
  -7  17  24    12770.34    13771.57   3371.71 o 
  -4  17  24     3542.31     6939.35   3902.21 o 
  -1  17  24      776.33     5071.14   4730.03 o 
 -18  18  24    10019.03     6801.40   5206.43 o 
 -15  18  24    44322.49    30766.59   4182.22 o 
 -12  18  24     4894.40     7856.78   2805.07 o 
  -9  18  24     5215.86     5212.46   2683.41 o 
  -6  18  24      536.71     1300.02   3177.89 o 
  -3  18  24    25718.25    22372.22   4941.46 o 
   0  18  24    46206.84    44002.04  10223.91 o 
 -17  19  24    92033.11    93794.35   5852.67 o 
 -14  19  24      144.91     -983.95   2703.19 o 
 -11  19  24      409.14    -1226.64   2523.64 o 
  -8  19  24     1211.41    -1669.99   2965.76 o 
  -5  19  24    22908.08    26461.74   5274.57 o 
  -2  19  24   124824.73   136536.05  11169.63 o 
 -13  20  24    12608.12     8097.55   3221.56 o 
 -10  20  24     5948.86      448.24   4038.23 o 
  -7  20  24     6474.67     3653.88   3666.56 o 
 -12  21  24     2607.05     2550.62   3304.97 o 
  -9  21  24     1049.89     -561.88   3951.62 o 
  -2   3  25     5572.55     6475.32   1959.30 o 
  -1   4  25   242396.66   250426.42   6803.64 o 
  -3   5  25   188314.16   209913.86   6396.93 o 
  -5   6  25   125358.34   118821.80   5866.25 o 
  -2   6  25    17033.94    16099.17   2452.54 o 
  -4   7  25     6165.48     5687.03   1855.12 o 
  -1   7  25    27707.84    25196.84   2965.84 o 
  -6   8  25      624.88     -532.14   1917.62 o 
  -3   8  25    24089.84    25063.81   2668.59 o 
  -8   9  25    27385.44    29197.96   2924.10 o 
  -5   9  25    16640.88    14825.03   2565.26 o 
  -2   9  25     3197.94      733.88   2273.98 o 
  -7  10  25    84290.14    61037.81   3938.31 o 
  -4  10  25    26378.13    22146.80   3042.71 o 
  -1  10  25     1033.41    -1309.67   2133.21 o 
  -9  11  25    71719.31    72557.95   4552.31 o 
  -6  11  25   130834.88   128692.00   6729.21 o 
  -3  11  25     5510.06     4072.32   2400.62 o 
 -11  12  25    65119.38    56867.94   4069.78 o 
  -8  12  25   343237.53   328129.34   8936.22 o 
  -5  12  25    36539.07    37402.16   3736.61 o 
  -2  12  25     1883.30     2177.48   2735.95 o 
 -10  13  25    25262.79    19265.70   3016.64 o 
  -7  13  25     8656.69     5227.32   2361.08 o 
  -4  13  25   169010.36   169446.64   8254.77 o 
  -1  13  25      811.21    -1005.88   2420.50 o 
 -12  14  25   242794.80   235189.61   8737.42 o 
  -9  14  25    15511.87    14029.83   2777.26 o 
  -6  14  25   168410.05   170217.05   7317.39 o 
  -3  14  25     9904.63     6791.45   3786.92 o 
 -14  15  25    27982.94    27248.46   3992.19 o 
 -11  15  25    33360.04    26442.05   3281.71 o 
  -8  15  25     9402.64    16561.97   2797.03 o 
  -5  15  25       72.65     -578.06   2476.64 o 
  -2  15  25       31.91     5824.44   3118.75 o 
 -13  16  25     4435.93     6483.09   2756.34 o 
 -10  16  25    15457.57    17960.07   2981.55 o 
  -7  16  25     1230.03      968.94   2483.52 o 
  -4  16  25     2071.99     -732.05   3140.72 o 
  -1  16  25    89841.17   100368.95   9768.41 o 
 -15  17  25     2701.47     1671.52   2917.00 o 
 -12  17  25     9604.81     5261.78   2768.08 o 
  -9  17  25      358.25    -1250.37   2314.61 o 
  -6  17  25    29363.33    30479.05   4078.91 o 
  -3  17  25    72248.96    69172.70   6511.45 o 
 -17  18  25     7218.55     5200.61   3199.04 o 
 -14  18  25     2871.51     5743.74   2971.03 o 
 -11  18  25     2964.94     4220.35   2774.89 o 
  -8  18  25    47510.52    39739.09   4398.15 o 
  -5  18  25      504.85     7219.23   4578.82 o 
  -2  18  25     1077.41     9774.20   5370.02 o 
 -16  19  25    38597.54    31075.87   4496.67 o 
 -13  19  25      376.20      -65.07   2729.12 o 
 -10  19  25    26429.93    29652.45   3753.24 o 
  -7  19  25    11869.97     6149.35   3454.97 o 
  -4  19  25     2197.86     7176.36   4608.60 o 
 -12  20  25    29906.73    26922.09   3807.19 o 
  -9  20  25    22175.70    19061.33   4072.72 o 
  -6  20  25     8034.52     9267.10   5085.54 o 
   0   1  26   630416.38   660135.94  19581.36 o 
  -2   2  26     2591.59     2557.94   3074.49 o 
  -1   3  26    45347.99    37485.87   2898.10 o 
  -3   4  26      433.04     -662.56   1871.97 o 
   0   4  26   195168.59   192717.75  23070.01 o 
  -5   5  26      282.13     2819.74   2690.67 o 
  -2   5  26      997.43      757.17   1953.18 o 
  -4   6  26      802.71     2779.47   1919.10 o 
  -1   6  26   810395.81   802089.81  18745.84 o 
  -6   7  26     2771.90      501.33   2105.74 o 
  -3   7  26   382962.69   362220.34   9378.41 o 
   0   7  26  1467323.75  1504091.00  46317.12 o 
  -8   8  26     9013.02     6435.67   3293.16 o 
  -5   8  26    76931.45    75013.87   4460.69 o 
  -2   8  26   547845.00   556093.50  14046.02 o 
  -7   9  26   110208.12   111527.38   5162.89 o 
  -4   9  26     3984.83     3432.09   2310.53 o 
  -1   9  26    19500.19    12298.37   2871.41 o 
  -9  10  26    45320.60    49431.96   3636.03 o 
  -6  10  26    72296.15    71936.63   4311.04 o 
  -3  10  26   239958.89   258141.95   8432.51 o 
   0  10  26   184571.55   181916.61  10143.59 o 
 -11  11  26   234423.59   246727.38  11367.24 o 
  -8  11  26     3039.33     2660.92   2772.16 o 
  -5  11  26    41865.35    48643.45   4015.56 o 
  -2  11  26      956.78     -737.39   3086.05 o 
 -10  12  26   146491.81   136179.73   6004.98 o 
  -7  12  26    14879.47    11734.89   2625.87 o 
  -4  12  26   152728.98   151631.56   6717.96 o 
  -1  12  26      109.42    -1810.14   2450.13 o 
 -12  13  26   116006.19   104628.66   5420.02 o 
  -9  13  26   176041.11   171401.52   6744.10 o 
  -6  13  26    43987.11    45353.33   4258.74 o 
  -3  13  26    89162.98    92267.95   7791.72 o 
   0  13  26     3410.52     2187.43   5353.75 o 
 -14  14  26   116705.50   113340.92  11223.89 o 
 -11  14  26   199178.66   198798.19   8521.76 o 
  -8  14  26    22361.08    18697.94   2903.45 o 
  -5  14  26     4567.13       76.55   2629.19 o 
  -2  14  26    24065.36    24282.90   3945.51 o 
 -13  15  26    19725.72    23831.36   3377.98 o 
 -10  15  26    25679.29    25297.52   3197.39 o 
  -7  15  26    72870.13    56632.13   4309.81 o 
  -4  15  26     5190.28     8158.00   3283.02 o 
  -1  15  26    30864.52    29640.68   6813.03 o 
 -15  16  26    89965.95    92690.53   5518.90 o 
 -12  16  26     1894.58     1265.58   2825.22 o 
  -9  16  26      180.61      612.30   2450.43 o 
  -6  16  26   117468.95   107729.74   6556.09 o 
  -3  16  26     5411.74    11962.12   3818.21 o 
   0  16  26    84741.42    97700.03  12498.66 o 
 -17  17  26     9752.46     7052.07   4744.65 o 
 -14  17  26    43208.79    42418.01   4074.51 o 
 -11  17  26      963.43      648.41   2650.36 o 
  -8  17  26    15598.85    15853.53   3171.24 o 
  -5  17  26     8520.57    13784.61   3830.54 o 
  -2  17  26     7339.53     8788.50   5470.94 o 
 -16  18  26    18277.61    17837.55   3706.74 o 
 -13  18  26    60481.30    61038.06   4677.27 o 
 -10  18  26   109624.48   113783.26   8635.91 o 
  -7  18  26   122174.34   105925.80   6850.12 o 
  -4  18  26   351679.75   383856.56  17979.78 o 
 -15  19  26    18424.95    14692.91   3477.82 o 
 -12  19  26    19923.49    28054.04   4560.24 o 
  -9  19  26   272209.41   277469.09  12363.07 o 
  -6  19  26   139317.53   144375.09   9113.45 o 
 -11  20  26    56897.88    54873.87   6072.89 o 
  -8  20  26   104263.80   108394.95   8568.99 o 
  -1   2  27   208233.98   220296.59   6432.16 o 
  -2   4  27    95738.69    95100.34   4647.94 o 
  -4   5  27    45125.29    50388.48   3638.27 o 
  -1   5  27   141262.53   153898.72   6287.72 o 
  -3   6  27    42531.00    44920.70   3346.54 o 
  -5   7  27   305383.09   311515.34   9381.79 o 
  -2   7  27   119824.20   129569.93   5941.04 o 
  -7   8  27    64430.43    65530.57   4839.04 o 
  -4   8  27    74805.88    88216.00   5209.55 o 
  -1   8  27    18001.37    22208.10   3174.71 o 
  -6   9  27    47313.49    46647.12   3847.78 o 
  -3   9  27       12.01     2813.10   2520.68 o 
  -8  10  27    41719.73    38219.05   3385.52 o 
  -5  10  27    29249.09    32526.01   3495.70 o 
  -2  10  27    43297.67    48996.95   4730.11 o 
 -10  11  27    48008.00    56383.21   4256.32 o 
  -7  11  27   202454.95   215747.53   7285.61 o 
  -4  11  27    20514.83    20513.33   3103.42 o 
  -1  11  27    15523.63    19441.06   3265.43 o 
  -9  12  27      616.04      504.28   2264.68 o 
  -6  12  27     2015.38     1284.64   2394.25 o 
  -3  12  27     2587.45     8005.60   4035.33 o 
 -11  13  27   441389.44   418400.34  10884.91 o 
  -8  13  27    78626.09    84479.90   4839.37 o 
  -5  13  27    33805.48    32729.71   3736.16 o 
  -2  13  27   115182.80   111374.16   7137.40 o 
 -13  14  27   129804.16   113815.11   5961.28 o 
 -10  14  27   130051.27   123848.21   5893.31 o 
  -7  14  27    42183.80    40761.23   3844.01 o 
  -4  14  27    17050.66    19253.57   5040.88 o 
  -1  14  27      270.62      290.25   4064.87 o 
 -12  15  27   182584.36   161677.91   7001.33 o 
  -9  15  27    51129.29    55001.17   4238.64 o 
  -6  15  27    17328.62    15583.39   3481.23 o 
  -3  15  27      241.57     2607.41   3183.84 o 
 -14  16  27    16794.24    12326.51   3172.02 o 
 -11  16  27     1611.80     -174.47   2879.83 o 
  -8  16  27      689.00     1939.07   2682.71 o 
  -5  16  27   105579.35    98516.26   6945.81 o 
  -2  16  27   167869.98   167322.16  10201.88 o 
 -16  17  27    14551.66    10811.62   3498.38 o 
 -13  17  27   142925.36   139870.64   6733.75 o 
 -10  17  27        8.12     3182.60   2859.25 o 
  -7  17  27    75931.65    72200.34   6582.26 o 
  -4  17  27    19113.37    15792.47   4237.83 o 
  -1  17  27    48645.64    41916.14   8094.35 o 
 -15  18  27    67404.84    63818.63   4979.12 o 
 -12  18  27    37621.25    42250.10   4149.18 o 
  -9  18  27    12545.74    11568.51   3452.87 o 
  -6  18  27    11838.96    11804.03   4084.92 o 
  -3  18  27   188463.02   177359.53  12638.18 o 
 -11  19  27      382.02      598.42   3182.18 o 
  -8  19  27    64634.54    73524.44   6054.40 o 
  -1   1  28     2137.29    -1478.16   2903.98 o 
   0   2  28    39384.07    51218.55   5563.44 o 
  -2   3  28    33819.52    33841.93   3435.30 o 
  -4   4  28   145543.23   150868.09   7933.12 o 
  -1   4  28   316946.25   330879.53   9586.88 o 
  -3   5  28    79814.90    77641.36   4409.89 o 
   0   5  28    89920.11    86256.09   6952.39 o 
  -5   6  28   735585.56   704570.06  16118.41 o 
  -2   6  28   115098.95   121526.85   5738.08 o 
  -7   7  28   415870.22   377403.56  15261.90 o 
  -4   7  28    15334.90    11805.38   2914.71 o 
  -1   7  28   216510.31   195641.89   7808.44 o 
  -6   8  28   118846.88   112634.65   5498.71 o 
  -3   8  28    29875.94    34870.38   3719.70 o 
   0   8  28    72193.05    81606.07   6983.29 o 
  -8   9  28    81313.45    91170.05   4885.40 o 
  -5   9  28    75292.29    78868.97   4954.12 o 
  -2   9  28      215.41      419.66   2494.94 o 
 -10  10  28    40611.97    44545.13   5382.71 o 
  -7  10  28   140350.50   140955.52   6279.90 o 
  -4  10  28     1016.89    -2296.72   2296.72 o 
  -1  10  28   171259.86   183790.72   8059.67 o 
  -9  11  28    64835.59    63481.86   6252.25 o 
  -6  11  28    57367.29    54217.43   4257.33 o 
  -3  11  28     2274.15     5119.30   2974.93 o 
   0  11  28    21019.21    28409.50   5503.24 o 
 -11  12  28    29345.22    20844.92   3155.18 o 
  -8  12  28     4636.53     3248.84   2502.54 o 
  -5  12  28     4682.19     3105.23   2587.73 o 
  -2  12  28   114151.83   114646.56   7828.00 o 
 -13  13  28    30690.43    34726.06   5200.74 o 
 -10  13  28     4903.72     4205.83   2554.47 o 
  -7  13  28    56958.74    57865.98   4677.98 o 
  -4  13  28    73560.23    65488.00   7112.77 o 
  -1  13  28   436390.16   441295.66  16336.38 o 
 -12  14  28      424.66     2288.53   2610.90 o 
  -9  14  28    13307.36    18123.63   3111.74 o 
  -6  14  28   124290.27   143784.36   7585.93 o 
  -3  14  28    86137.99   100821.77   8096.05 o 
   0  14  28     8937.67    16488.42   7093.76 o 
 -14  15  28      297.42    -2446.35   2588.50 o 
 -11  15  28      582.79     1008.26   2598.49 o 
  -8  15  28    53557.98    48001.92   4263.91 o 
  -5  15  28    67376.57    71573.67   6120.64 o 
  -2  15  28   121606.13   116702.45  10636.83 o 
 -16  16  28    12021.07    15754.13   5471.78 o 
 -13  16  28     1992.74     2024.48   2813.57 o 
 -10  16  28     1814.79     5039.08   2926.82 o 
  -7  16  28   131118.50   132636.94   7514.97 o 
  -4  16  28    20519.34    20665.74   4668.91 o 
  -1  16  28     3799.40      551.25   4707.46 o 
 -15  17  28    41191.47    46367.46   4646.50 o 
 -12  17  28      200.77    -1699.62   2660.35 o 
  -9  17  28    95540.80   105618.85   6083.59 o 
  -6  17  28    15011.06    21988.25   4556.02 o 
  -3  17  28    29061.17    38838.63   5724.95 o 
 -14  18  28    37488.47    39085.96   4230.32 o 
 -11  18  28    26860.44    25285.34   3894.73 o 
  -8  18  28    92126.59    92002.87   6631.77 o 
  -5  18  28    15979.17    17883.33   4809.86 o 
 -10  19  28   411120.88   409175.25  16095.25 o 
  -1   3  29     2100.93     1853.05   2591.22 o 
  -3   4  29    13161.48    15212.99   2825.04 o 
  -2   5  29   114846.06   116953.90   7718.78 o 
  -4   6  29   128095.42   115177.62   5735.34 o 
  -1   6  29      523.95     1417.52   2342.57 o 
  -6   7  29    64594.52    65031.11   4607.44 o 
  -3   7  29    15122.89    15885.21   2805.84 o 
  -5   8  29   286759.22   288092.19   9762.19 o 
  -2   8  29    48622.40    44427.99   4182.13 o 
  -7   9  29    14555.01    18645.29   4081.36 o 
  -4   9  29    62229.20    68015.13   5418.20 o 
  -1   9  29     1651.59      271.32   2352.80 o 
  -9  10  29     1118.08     3057.61   2381.33 o 
  -6  10  29     7321.41     7049.89   2689.17 o 
  -3  10  29     1911.52     2503.73   2785.92 o 
  -8  11  29   126122.86   116100.14   5674.90 o 
  -5  11  29      398.14     -442.37   2518.24 o 
  -2  11  29    51103.59    51880.56   5505.81 o 
 -10  12  29    20842.53    16325.56   2991.03 o 
  -7  12  29    67796.94    68335.40   4983.94 o 
  -4  12  29    32106.19    31089.15   4343.27 o 
  -1  12  29    41151.32    42642.38   7854.68 o 
 -12  13  29   134639.66   126836.63   6210.79 o 
  -9  13  29     1522.53     5301.61   2745.45 o 
  -6  13  29    20163.23    24999.29   3837.54 o 
  -3  13  29   137655.28   131339.45   8682.98 o 
 -11  14  29    88864.54    79492.45   5005.13 o 
  -8  14  29     1637.42     -637.79   2710.78 o 
  -5  14  29     7062.39     3375.65   3346.76 o 
  -2  14  29    22077.78    20484.32   7208.90 o 
 -13  15  29     1147.50     4155.67   2911.22 o 
 -10  15  29     2780.91     6848.53   2959.82 o 
  -7  15  29    33344.77    35695.75   4681.65 o 
  -4  15  29    69687.59    70359.92   6735.81 o 
  -1  15  29      145.26     9336.12   4401.78 o 
 -15  16  29      780.37      180.17   3172.06 o 
 -12  16  29    15036.48     9961.31   3233.10 o 
  -9  16  29    24679.71    25952.54   3883.73 o 
  -6  16  29    33193.09    30929.91   4789.44 o 
  -3  16  29     5740.29     5326.51   3874.47 o 
 -14  17  29   216025.20   194423.08   8156.96 o 
 -11  17  29    22402.11    27405.56   3958.59 o 
  -8  17  29    14350.38    10846.04   5054.27 o 
  -5  17  29    17155.82    24921.99   5272.05 o 
 -10  18  29    18976.70    21258.98   3823.52 o 
  -7  18  29     6123.67     1513.54   4012.79 o 
   0   0  30   518437.47   564702.25  40276.51 o 
  -1   2  30   146265.92   167017.72   7834.87 o 
  -3   3  30    59687.50    71503.41  13483.50 o 
   0   3  30    83865.37    63420.84   6303.08 o 
  -2   4  30   108682.74   104704.48   5443.62 o 
  -4   5  30     8534.45    10486.14   2557.67 o 
  -1   5  30   211122.67   233787.73   8432.98 o 
  -6   6  30   310494.81   307413.25  13396.99 o 
  -3   6  30     1856.64    -1041.91   2205.05 o 
   0   6  30    31703.97    38268.33   5131.88 o 
  -5   7  30    14520.90    12042.57   3087.35 o 
  -2   7  30    49201.37    53188.30   4142.49 o 
  -7   8  30    10550.64    12631.45   2809.31 o 
  -4   8  30      379.22      872.67   2473.05 o 
  -1   8  30    26338.31    28706.12   3432.70 o 
  -9   9  30      734.64     2643.84   3271.43 o 
  -6   9  30    21071.19    17982.57   3422.23 o 
  -3   9  30    11545.36     7501.68   3017.49 o 
   0   9  30   313029.22   302870.41  28474.50 o 
  -8  10  30    15053.43     9468.45   2896.65 o 
  -5  10  30      424.31     1636.50   2686.36 o 
  -2  10  30    71078.13    78371.84   6610.47 o 
 -10  11  30    16568.91    13894.56   2814.69 o 
  -7  11  30    21374.24    15777.87   3305.02 o 
  -4  11  30   149243.45   154802.09   8517.00 o 
  -1  11  30      255.75     2117.56   3273.71 o 
 -12  12  30   111622.97   112223.16   8412.35 o 
  -9  12  30      773.75     1816.45   2602.55 o 
  -6  12  30    12354.69    10600.98   3310.31 o 
  -3  12  30    75728.76    73907.69   6717.34 o 
   0  12  30    30368.12    43752.75  12158.83 o 
 -11  13  30    34141.72    35715.90   3833.24 o 
  -8  13  30    21125.58    22404.36   3595.39 o 
  -5  13  30    32601.30    32701.51   5156.60 o 
  -2  13  30    34312.54    33710.56   6088.28 o 
 -13  14  30   118663.60   123266.29   6383.52 o 
 -10  14  30    20416.72    20087.88   3564.21 o 
  -7  14  30    43339.06    57817.27   5126.21 o 
  -4  14  30    89978.09    93308.13   7728.77 o 
  -1  14  30     9725.66    13366.81   5247.70 o 
 -15  15  30    28653.96    18750.58   5342.06 o 
 -12  15  30    45292.06    37582.60   4011.65 o 
  -9  15  30     8310.72     2887.35   3078.44 o 
  -6  15  30    12867.20    12603.98   3925.46 o 
  -3  15  30    16825.59    16367.60   4429.82 o 
   0  15  30    51102.84    39019.43   9647.79 o 
 -14  16  30     4125.34    -3036.73   3036.73 o 
 -11  16  30     1318.38     2702.69   3194.95 o 
  -8  16  30      246.20     2058.08   3681.82 o 
  -5  16  30    61081.78    58741.53   6563.83 o 
  -2  16  30    27078.77    26817.97   5941.84 o 
 -10  17  30     7635.17    10956.11   3486.94 o 
  -7  17  30    12676.58    15058.62   4977.06 o 
  -2   3  31      767.54     -282.91   2572.44 o 
  -1   4  31    12424.95    10475.47   3060.03 o 
  -3   5  31       87.80      458.17   2444.58 o 
  -5   6  31     1301.21     1079.65   2515.88 o 
  -2   6  31     2393.38     1984.95   2253.20 o 
  -4   7  31     7630.44    10289.12   3992.24 o 
  -1   7  31    13829.89    10866.89   2813.16 o 
  -6   8  31    34654.85    34279.16   3995.57 o 
  -3   8  31      547.04     -548.43   2605.25 o 
  -8   9  31    68771.83    76222.78   5227.53 o 
  -5   9  31     5446.37     6006.78   2964.85 o 
  -2   9  31    21060.10    16592.96   5905.80 o 
  -7  10  31    15775.62    12364.11   3072.01 o 
  -4  10  31     1722.64     1103.32   3008.35 o 
  -1  10  31     2562.42     6611.51   3232.43 o 
  -9  11  31     4722.81     4782.25   2739.29 o 
  -6  11  31     1048.00    -2732.99   2732.99 o 
  -3  11  31    20370.93    13917.75   3983.19 o 
 -11  12  31     4346.52      864.24   2687.92 o 
  -8  12  31   158503.53   152491.66   8859.46 o 
  -5  12  31    13595.96    11813.04   3679.71 o 
  -2  12  31    11990.54    14895.94   7064.95 o 
 -10  13  31     2073.92     4467.07   3080.65 o 
  -7  13  31    11173.81    15161.94   3763.62 o 
  -4  13  31    16600.64    15442.68   5406.17 o 
  -1  13  31    14196.54    24576.74  10058.77 o 
 -12  14  31       61.06    -2548.76   2828.66 o 
  -9  14  31    40677.29    46992.11   5050.35 o 
  -6  14  31    27115.24    21353.98   4244.11 o 
  -3  14  31     3131.36     3762.01   3845.87 o 
 -14  15  31     3990.34     1977.20   3239.90 o 
 -11  15  31    25041.24    21577.72   4247.70 o 
  -8  15  31     4801.97     2182.79   3502.06 o 
  -5  15  31    31765.31    41859.56   7630.77 o 
  -2  15  31     4847.75     5795.70   8619.29 o 
 -13  16  31      126.19    -2280.77   3065.23 o 
 -10  16  31     6212.57     5452.21   3292.63 o 
  -7  16  31    17286.29    21091.76   4434.57 o 
  -4  16  31     2035.39     5756.23   4323.23 o 
  -9  17  31     1171.56    -2457.13   4054.31 o 
   0   1  32   102176.45   105660.63   9519.40 o 
  -2   2  32    12224.59     8080.93   6952.25 o 
  -1   3  32    57058.59    55217.79   6755.13 o 
  -3   4  32    97681.73   104620.08   6067.59 o 
   0   4  32     5234.19     5140.17   3553.17 o 
  -5   5  32   320635.25   352471.06  17198.42 o 
  -2   5  32     1269.01     -182.03   2460.22 o 
  -4   6  32   166016.97   172070.42   8542.87 o 
  -1   6  32     6740.69     6569.80   2696.82 o 
  -6   7  32   251248.83   288094.81  10376.77 o 
  -3   7  32    72072.12    77365.28   5949.21 o 
   0   7  32     3425.93     5992.29   3934.38 o 
  -8   8  32   256737.78   260227.69  13303.69 o 
  -5   8  32    46854.81    47005.68   4956.32 o 
  -2   8  32     3730.08     1110.42   4791.03 o 
  -7   9  32    79163.35    90162.58   6063.80 o 
  -4   9  32      201.16     -855.75   2936.88 o 
  -1   9  32     4693.42     9165.88   3658.28 o 
  -9  10  32    33534.09    37189.48   4821.79 o 
  -6  10  32     5743.10     7278.08   4740.95 o 
  -3  10  32     4241.61     1264.54   3282.09 o 
   0  10  32    30578.06    33563.39   7790.41 o 
 -11  11  32    31118.83    38441.37   5561.04 o 
  -8  11  32     9145.32    12283.75   3181.21 o 
  -5  11  32     5738.91    -2153.80   2884.40 o 
  -2  11  32      317.14     3884.57   3309.31 o 
 -10  12  32       28.58    -2796.12   2796.12 o 
  -7  12  32     9646.00    12371.27   3679.71 o 
  -4  12  32      282.91       67.12   3163.53 o 
  -1  12  32   114516.13   144816.42  11003.18 o 
 -12  13  32    23657.89    25237.89   3737.76 o 
  -9  13  32     8612.88    11403.03   3380.43 o 
  -6  13  32     1130.41     -107.51   3233.78 o 
  -3  13  32    52903.46    54780.61   5661.36 o 
   0  13  32   240584.75   260496.23  21543.65 o 
 -14  14  32    11252.97     7098.61   4998.49 o 
 -11  14  32      660.76     3623.57   3215.59 o 
  -8  14  32     2894.96     5752.12   3562.93 o 
  -5  14  32    12531.41    11294.67   3912.82 o 
  -2  14  32    88995.40    92629.71  10740.84 o 
 -10  15  32      789.06     1265.31   3379.80 o 
  -7  15  32     5997.57     6970.53   4130.59 o 
  -4  15  32     8724.39     7772.86   5240.94 o 
  -9  16  32      909.88    -1838.88   3920.35 o 
  -6  16  32      604.67       93.00   3865.66 o 
  -1   2  33     3242.19     5788.84   3781.13 o 
  -2   4  33    17624.52    21419.01   4839.47 o 
  -4   5  33      622.33      416.50   3806.25 o 
  -1   5  33    38860.61    44159.12   4144.03 o 
  -3   6  33    26775.36    23276.78   4417.01 o 
  -5   7  33    30919.43    40724.82   4558.27 o 
  -2   7  33    17237.62    12798.34   3966.30 o 
  -7   8  33     7576.01     5750.50   3148.06 o 
  -4   8  33    24549.30    23976.21   4141.93 o 
  -1   8  33     2100.46     3763.35   3295.63 o 
  -6   9  33    42605.44    43804.50   4918.68 o 
  -3   9  33    42596.55    44342.73   5474.60 o 
  -8  10  33     6143.51     3111.31   3086.64 o 
  -5  10  33     3561.38     7319.33   3423.58 o 
  -2  10  33     9002.67     5391.51   4251.93 o 
 -10  11  33      262.56    -1455.78   3596.36 o 
  -7  11  33    63929.63    79564.87   6677.84 o 
  -4  11  33     1900.83     3015.22   3391.76 o 
  -1  11  33     6046.87    15169.44   4876.49 o 
  -9  12  33      590.71    -1244.45   2953.21 o 
  -6  12  33     2062.11     4469.07   3520.44 o 
  -3  12  33     1068.78     9149.70   3755.84 o 
 -11  13  33    13384.73     9801.79   3658.01 o 
  -8  13  33    60995.69    53105.20   5396.52 o 
  -5  13  33     1629.80     2754.72   3612.28 o 
  -2  13  33    27864.56    33296.47   6145.46 o 
 -10  14  33      512.71     3637.74   3603.79 o 
  -7  14  33     9061.16    11270.54   5496.85 o 
  -4  14  33    16639.06    18887.08   6582.42 o 
  -9  15  33    19601.35    21437.99   4502.37 o 
  -6  15  33    15416.28    14059.84   4506.68 o 
  -1   1  34   648144.19   686307.19  34874.45 o 
   0   2  34    69982.04    65607.59  10381.55 o 
  -2   3  34    85477.09   100647.93   7416.51 o 
  -4   4  34     3431.20     9572.09   5850.98 o 
  -1   4  34    35195.48    52824.37   5997.00 o 
  -3   5  34     3765.37     7849.83   4163.80 o 
   0   5  34     2389.15     4665.77   3940.78 o 
  -5   6  34   119300.43   109535.61   8966.34 o 
  -2   6  34     1798.06     4455.57   4069.72 o 
  -7   7  34     4458.94     8119.70   6128.76 o 
  -4   7  34     6076.51     5982.24   3483.87 o 
  -1   7  34    23769.85    19585.99   4789.43 o 
  -6   8  34      409.22     3799.48   3292.72 o 
  -3   8  34    26047.17    41010.15   5290.48 o 
   0   8  34    47752.80    67485.80  11309.80 o 
  -8   9  34    51601.96    54101.99   5427.14 o 
  -5   9  34     4857.31     8479.65   3628.07 o 
  -2   9  34    13935.01    13580.33   3990.51 o 
 -10  10  34      609.29     7590.82   5802.03 o 
  -7  10  34    14999.46    15447.01   4051.20 o 
  -4  10  34    75770.46    82864.94   6523.17 o 
  -1  10  34    42604.55    60347.62   7445.57 o 
  -9  11  34    32102.41    29708.77   4369.41 o 
  -6  11  34    78745.45    74732.83   6561.65 o 
  -3  11  34   158353.44   160908.66   9273.93 o 
   0  11  34     2816.11    19459.15   7918.54 o 
 -11  12  34     5077.39    11975.53   3620.24 o 
  -8  12  34    62558.19    60856.22   6247.41 o 
  -5  12  34   335129.75   344143.88  13492.99 o 
  -2  12  34    76624.55    78955.11   8537.16 o 
 -10  13  34    14285.54    11470.86   3800.34 o 
  -7  13  34   168574.66   177122.97   9987.51 o 
  -4  13  34   190600.78   207290.67  11952.30 o 
  -1  13  34    73456.33    73148.55   8594.69 o 
  -9  14  34   143898.83   142330.86   8674.84 o 
  -6  14  34    40407.79    38825.18   5563.33 o 
  -1   3  35    40916.88    44848.84   5913.67 o 
  -3   4  35    58792.96    77731.88   6219.50 o 
  -2   5  35   202814.56   214668.23  12471.80 o 
  -4   6  35    11793.10     7367.81   4615.41 o 
  -1   6  35     3585.05     8351.47   3669.65 o 
  -6   7  35    79988.13    81347.16   8621.03 o 
  -3   7  35        8.62     2807.02   4184.30 o 
  -5   8  35    78638.15    93603.36   7637.27 o 
  -2   8  35    39844.51    54520.25   5783.52 o 
  -7   9  35      552.08     7532.43   4188.86 o 
  -4   9  35    19499.11    22838.95   5773.35 o 
  -1   9  35     5967.42    14197.99   5900.32 o 
  -9  10  35      293.56     -444.75   3833.12 o 
  -6  10  35    21991.65    21487.31   5471.71 o 
  -3  10  35     1238.41    16752.85   7524.70 o 
  -8  11  35   170499.94   173829.03   9795.50 o 
  -5  11  35     7740.78    14084.31   7212.42 o 
  -2  11  35     1321.58     6151.34   5046.94 o 
 -10  12  35      191.10      696.12   3571.79 o 
  -7  12  35   212052.56   203337.59  10691.04 o 
  -4  12  35    93589.11    86269.05   7966.89 o 
  -1  12  35     3247.60     5009.00   7716.47 o 
  -9  13  35    32556.13    40763.35   5607.21 o 
  -6  13  35    23589.79    31494.46   6412.29 o 
   0   0  36   816485.19   911641.63  62498.45 o 
  -1   2  36    58470.77    69836.98   6398.52 o 
  -3   3  36    15939.98    19122.36   8083.80 o 
   0   3  36     1329.71    -5841.13   5841.13 o 
  -2   4  36    34430.77    35672.79   4994.21 o 
  -4   5  36      491.81     -670.42   4194.12 o 
  -1   5  36    10941.27    18427.12   4831.96 o 
  -6   6  36     8666.09     3994.69   6789.86 o 
  -3   6  36     9832.85     8052.06   5570.11 o 
   0   6  36   749293.56   792133.38  32815.02 o 
  -5   7  36    25989.34    26822.02   6425.35 o 
  -2   7  36   245872.28   236920.44  11195.99 o 
  -7   8  36       62.78    -4240.49   4240.49 o 
  -4   8  36     1552.72     2140.55   4259.54 o 
  -1   8  36   228479.66   249100.88  15531.98 o 
  -9   9  36    19423.93    32189.90   9144.59 o 
  -6   9  36   132865.59   134616.03   9357.85 o 
  -3   9  36   137480.63   157681.11   9494.89 o 
   0   9  36   108679.80   120644.99  15306.16 o 
  -8  10  36      450.58     2901.28   4573.12 o 
  -5  10  36     3403.07     6723.77   4685.74 o 
  -2  10  36     1515.02     4787.22   4642.76 o 
 -10  11  36   135077.16   145395.39  10062.55 o 
  -7  11  36     2449.08     7412.54   4142.55 o 
  -4  11  36   225920.56   240662.52  12883.06 o 
  -1  11  36    63205.46    73919.81  12448.32 o 
  -6  12  36    23886.96    26277.48   5064.34 o 
  -2   3  37    91494.41   120683.22   8892.37 o 
  -1   4  37    41361.67    51237.78   5884.71 o 
  -3   5  37    32195.94    36500.25   7222.89 o 
  -5   6  37      578.32      -85.58   4686.23 o 
  -2   6  37   137880.41   139650.91  10789.47 o 
  -4   7  37    54632.89    49255.80   7003.31 o 
  -1   7  37    29246.25    46530.20   7725.55 o 
  -6   8  37   214516.28   226662.70  13639.41 o 
  -3   8  37     1292.58     6695.39   4898.59 o 
  -8   9  37    10892.92    10466.12   5492.29 o 
  -5   9  37    10790.47    15543.81   5014.47 o 
  -2   9  37    25244.37    29274.80   5765.33 o 
  -7  10  37    26646.47    31876.44   5830.02 o 
  -4  10  37     1295.51     5320.44   4545.09 o 
  -1  10  37    24244.42    41736.70   7545.50 o 
  -6  11  37    15491.69    21806.20   4910.47 o 
   0   1  38    15457.32    22927.34   7455.75 o 
  -2   2  38    10022.82    10765.51   6655.67 o 
  -1   3  38   101965.53   110337.20   7960.97 o 
  -3   4  38     7251.44     1259.69   6976.34 o 
   0   4  38   129959.09   161128.69  16404.22 o 
  -5   5  38   164617.28   187523.67  20614.01 o 
  -2   5  38     1022.17      893.32   5178.75 o 
  -4   6  38    78056.95    83749.42  11152.27 o 
  -1   6  38   152736.70   153693.09  11493.69 o 
  -6   7  38   141499.94   116440.42  10140.99 o 
  -3   7  38     9772.95    12556.21   5987.80 o 
   0   7  38    44351.83    29773.79  15633.65 o 
  -8   8  38    64444.48    54554.20  11085.53 o 
  -5   8  38      464.81      917.56   4722.53 o 
  -2   8  38   126718.70   141697.02  11802.41 o 
  -7   9  38      103.30     2976.69   5109.59 o 
  -4   9  38      817.78    -1154.03   5136.13 o 
  -1   2  39     6679.24     7777.62   4789.36 o 
  -2   4  39    50026.69    59491.81   9945.24 o 
  -4   5  39     6387.70    10074.03   6180.34 o 
  -1   5  39      301.57     1055.99   5628.53 o 
  -3   6  39      820.28    -1484.96   5201.18 o 
  -5   7  39    78031.53    76938.49   9469.40 o 
  -2   7  39     4723.82     4882.02   5442.33 o 
  -1   1  40    12276.13    23012.83   7535.26 o 
   0   2  40      329.27      428.74   8983.96 o 
  -2   3  40     2846.04     3890.23   5899.98 o 
  -4   4  40    14565.81    18162.97  13453.61 o 
  -1   4  40    32116.58    29407.92   7852.20 o 
  -3   5  40    11530.18     8252.26   7376.82 o 
                                                 
